# Supplementary material for: catena-Poly[[dichloridozinc(II)]-μ-1,1′-(butane-1,4-di­yl)diimidazole-κ2 N 3:N 3′]
Source: Acta Crystallogr Sect E Struct Rep Online. 2010 Jun 5;66(Pt 7):m750. doi: 10.1107/S1600536810018246 (PMC3006791; doi:10.1107/S1600536810018246)
Supplement: Supplementary file 2 [file e-66-0m750-Isup2.hkl]

# 
# h,k,l, Fc-squared, Fo-squared, sigma(Fo-squared) and status flag 
# 
data_I
_shelx_title ' 0171 in P2(1)/c' 
_shelx_refln_list_code          4 
_shelx_F_calc_maximum      206.76 
_exptl_crystal_F_000       664.00 
_reflns_d_resolution_high  0.8090 
 
loop_ 
 _symmetry_equiv_pos_as_xyz 
 'x, y, z' 
 '-x, y+1/2, -z+1/2' 
 '-x, -y, -z' 
 'x, -y-1/2, z-1/2' 
 
_cell_length_a     7.8090 
_cell_length_b    11.6001 
_cell_length_c    15.8047 
_cell_angle_alpha  90.000 
_cell_angle_beta   92.908 
_cell_angle_gamma  90.000 
 
_shelx_F_squared_multiplier     1.000 
 
loop_ 
 _refln_index_h 
 _refln_index_k 
 _refln_index_l 
 _refln_F_squared_calc 
 _refln_F_squared_meas 
 _refln_F_squared_sigma 
 _refln_observed_status 
   1   0   0    21636.75    24905.10    277.65 o 
   2   0   0     4134.99     4224.31     53.90 o 
   3   0   0     3632.90     4011.85     60.86 o 
   4   0   0      310.10      284.40     24.51 o 
   5   0   0     5562.54     5243.70    259.91 o 
   6   0   0     3367.20     3245.68    122.31 o 
   7   0   0        2.15       -1.34     29.13 o 
   8   0   0      409.06      434.39     64.54 o 
   9   0   0     1722.81     1631.81    122.56 o 
   1   1   0        0.83       -3.13      3.81 o 
   2   1   0     7257.98     7785.67     57.61 o 
   3   1   0       21.85       42.29      8.76 o 
   4   1   0      741.28      641.74     23.73 o 
   5   1   0     2661.16     2762.34     74.58 o 
   6   1   0     2185.67     2141.57     70.84 o 
   7   1   0      151.69      177.40     31.63 o 
   8   1   0        5.28       15.79     19.06 o 
   9   1   0      312.10      411.44     56.96 o 
   0   2   0     1700.79     1924.29     55.72 o 
   1   2   0      278.97      239.34     16.00 o 
   2   2   0     1567.67     1517.58     29.41 o 
   3   2   0     2512.36     2486.28     41.63 o 
   4   2   0       73.62       98.19     12.89 o 
   5   2   0      503.03      471.00     38.58 o 
   6   2   0     1426.02     1322.62     69.65 o 
   7   2   0      726.92      696.63     53.69 o 
   8   2   0      194.18      243.60     47.62 o 
   9   2   0      527.56      504.16     74.50 o 
   1   3   0     3314.08     3657.05     68.63 o 
   2   3   0      176.56      240.48     20.78 o 
   3   3   0     7741.90     8068.91    109.11 o 
   4   3   0    14870.60    14805.48    163.00 o 
   5   3   0     5501.84     5414.15    118.86 o 
   6   3   0     1951.27     1776.09     75.28 o 
   7   3   0       89.32      132.63     39.97 o 
   8   3   0      266.95      241.36     56.79 o 
   9   3   0      646.59      842.18    101.18 o 
   0   4   0      337.49      349.57     40.84 o 
   1   4   0     3736.81     4044.91    163.82 o 
   2   4   0     7033.95     7328.57     99.16 o 
   3   4   0     8548.16     8569.03    252.95 o 
   4   4   0      902.04      808.78     38.46 o 
   5   4   0      380.00      411.78     62.13 o 
   6   4   0        2.36        4.68     29.90 o 
   7   4   0       25.03        4.70     32.43 o 
   8   4   0        4.96      -13.37     31.34 o 
   9   4   0        1.95       90.50     43.04 o 
   1   5   0     5721.99     5958.73    111.28 o 
   2   5   0     2661.04     2609.61     63.44 o 
   3   5   0      379.78      470.01     59.30 o 
   4   5   0       27.21       23.78     16.39 o 
   5   5   0      132.26       94.46     35.29 o 
   6   5   0      559.30      548.95     73.97 o 
   7   5   0     1099.12     1104.55    156.33 o 
   8   5   0      939.72      915.50    103.48 o 
   9   5   0       21.22      107.99     66.34 o 
   0   6   0      255.44      284.17     46.34 o 
   1   6   0      378.13      378.67     32.13 o 
   2   6   0     3662.38     3790.99     84.12 o 
   3   6   0      141.16      150.60     24.42 o 
   4   6   0     1227.11     1208.53     54.42 o 
   5   6   0        4.89       81.91     32.26 o 
   6   6   0       83.12      148.60     45.71 o 
   7   6   0        0.02       22.63     30.32 o 
   8   6   0       28.08       -2.08     35.55 o 
   1   7   0     2250.75     2448.22     83.44 o 
   2   7   0     7441.94     7574.98    128.12 o 
   3   7   0     1222.01     1246.64     79.39 o 
   4   7   0      275.09      316.54     50.71 o 
   5   7   0      444.91      490.72     68.84 o 
   6   7   0      447.29      628.93    112.83 o 
   7   7   0     3327.02     3365.94    164.08 o 
   8   7   0     1841.85     1843.17    206.81 o 
   0   8   0      122.50      175.95     49.62 o 
   1   8   0     1787.93     1719.64    169.82 o 
   2   8   0     2298.13     2335.41     75.54 o 
   3   8   0     3033.28     3131.06    122.39 o 
   4   8   0     1025.29      927.06     78.77 o 
   5   8   0        2.36       -2.73     26.38 o 
   6   8   0        0.22      -17.73     21.40 o 
   7   8   0        0.77       39.42     37.75 o 
   1   9   0     1105.37     1009.22     58.93 o 
   2   9   0      400.13      417.87     57.67 o 
   3   9   0      472.66      573.58     97.16 o 
   4   9   0     1315.95     1288.57    183.12 o 
   5   9   0      214.88      239.71     76.31 o 
   6   9   0        3.82       63.81     34.91 o 
   7   9   0       39.97        4.96     40.29 o 
   0  10   0       99.64      153.57     37.42 o 
   1  10   0     2097.85     2035.52    104.51 o 
   2  10   0     1279.80     1400.65    100.58 o 
   3  10   0     1918.26     2029.02    111.42 o 
   4  10   0     1102.28     1281.62    122.59 o 
   5  10   0       32.72       61.68     44.41 o 
   6  10   0      348.52      464.29     73.20 o 
   1  11   0        1.46        0.11     21.97 o 
   2  11   0      207.35      256.28     69.87 o 
   3  11   0       64.98       80.62     58.30 o 
   4  11   0      325.65      469.22     67.52 o 
   5  11   0     1062.27      928.76     92.84 o 
   6  11   0      738.03      758.33    109.01 o 
   0  12   0     3546.27     4032.43    244.13 o 
   1  12   0     1383.48     1741.37    192.08 o 
   2  12   0       50.03       58.88     31.47 o 
   3  12   0       61.31       51.70     28.59 o 
   4  12   0       36.91        3.71     31.42 o 
   5  12   0      278.40      397.36     66.23 o 
   1  13   0        9.05      -19.46     41.38 o 
   2  13   0       44.76      133.91     47.21 o 
   3  13   0      160.15      137.73     40.39 o 
   4  13   0       58.40      111.15     35.08 o 
   0  14   0      959.01     1172.96    177.54 o 
   1  14   0      535.25      651.33     97.49 o 
   2  14   0      160.14      286.28     62.68 o 
  -9   1   1      116.12      154.04     44.85 o 
  -8   1   1      979.47      835.36     76.80 o 
  -7   1   1      506.24      451.49     44.82 o 
  -6   1   1     1869.33     1631.83    142.22 o 
  -5   1   1     3050.07     2812.95     58.17 o 
  -4   1   1     1242.31     1152.30     32.50 o 
  -3   1   1     3309.97     3242.66     71.64 o 
  -2   1   1     8418.60     8429.70     76.14 o 
  -1   1   1      395.02      410.43     12.33 o 
   0   1   1      370.44      381.22     11.18 o 
   1   1   1      291.54      292.77     13.73 o 
   2   1   1       52.90       46.59     10.07 o 
   3   1   1      135.06      120.84     13.85 o 
   4   1   1     1977.43     1889.66     55.14 o 
   5   1   1     1356.62     1288.81     53.69 o 
   6   1   1      413.82      350.65     38.19 o 
   7   1   1     1386.83     1394.48     68.27 o 
   8   1   1      854.46      751.73     58.33 o 
   9   1   1      678.21      783.67    127.61 o 
  -9   2   1      471.20      462.56    205.97 o 
  -8   2   1      190.00      166.47     41.91 o 
  -7   2   1      103.56       94.34     26.50 o 
  -6   2   1        0.35       19.74     19.06 o 
  -5   2   1     1365.15     1358.02     42.83 o 
  -4   2   1     4686.68     4500.79     78.07 o 
  -3   2   1     1943.03     1697.65     33.73 o 
  -2   2   1     7055.56     7022.37    201.87 o 
  -1   2   1     2980.26     3192.40     41.79 o 
   0   2   1     9803.71    10532.07     88.12 o 
   1   2   1    31043.09    33070.57    707.55 o 
   2   2   1     9432.82     9531.90     93.08 o 
   3   2   1     7487.07     7508.06     84.83 o 
   4   2   1     2223.71     2135.24     45.97 o 
   5   2   1     1160.42     1143.94     53.18 o 
   6   2   1       12.82       18.96     20.55 o 
   7   2   1      121.00      151.87     29.77 o 
   8   2   1      183.05      294.73     70.83 o 
   9   2   1       43.84      143.00     45.07 o 
  -9   3   1      170.90      237.26     59.37 o 
  -8   3   1      299.20      393.39     67.50 o 
  -7   3   1        3.70       26.70     28.08 o 
  -6   3   1      156.93      193.34     34.20 o 
  -5   3   1      984.13      981.25     36.79 o 
  -4   3   1     1815.75     1683.69     44.61 o 
  -3   3   1     6341.14     6393.52    141.43 o 
  -2   3   1     1201.11     1192.49     38.63 o 
  -1   3   1      307.70      266.60     16.00 o 
   0   3   1        0.79       -7.29      7.29 o 
   1   3   1      294.84      307.61     26.90 o 
   2   3   1       57.76       50.94     13.40 o 
   3   3   1      593.77      642.85     30.12 o 
   4   3   1      258.49      320.56     31.28 o 
   5   3   1      968.69     1055.42     60.36 o 
   6   3   1     1165.87     1180.91     70.94 o 
   7   3   1      285.41      263.09     41.87 o 
   8   3   1      434.71      511.85     92.44 o 
   9   3   1       30.46      111.09     43.64 o 
  -9   4   1       25.88       31.69     39.65 o 
  -8   4   1       66.13       57.44     39.09 o 
  -7   4   1       36.06       90.08     39.29 o 
  -6   4   1      291.39      268.17     53.68 o 
  -5   4   1      823.60     1001.04     56.20 o 
  -4   4   1        1.11       14.23     13.34 o 
  -3   4   1      371.65      420.03     29.43 o 
  -2   4   1     1792.71     1785.35     49.86 o 
  -1   4   1     1516.26     1349.21     39.11 o 
   0   4   1      872.96      811.65     38.03 o 
   1   4   1     1264.96     1215.66     48.67 o 
   2   4   1      558.08      621.24     63.22 o 
   3   4   1       73.83       99.25     32.46 o 
   4   4   1      166.00      151.55     22.08 o 
   5   4   1     1405.97     1520.96     91.22 o 
   6   4   1      856.92      798.25     62.24 o 
   7   4   1       36.57       86.98     36.48 o 
   8   4   1       10.80       15.77     33.63 o 
   9   4   1       10.34      -18.83     35.77 o 
  -9   5   1      666.19      746.32    134.94 o 
  -8   5   1      708.61      655.59     86.89 o 
  -7   5   1     1484.95     1296.41    113.23 o 
  -6   5   1      818.00      970.60     92.65 o 
  -5   5   1     2833.87     2630.89    109.36 o 
  -4   5   1     4976.93     5029.71    133.43 o 
  -3   5   1     3948.27     3908.83    125.84 o 
  -2   5   1      487.08      461.25     29.18 o 
  -1   5   1       78.38       81.85     16.32 o 
   0   5   1       13.54        0.99     10.49 o 
   1   5   1      121.57      139.08     25.02 o 
   2   5   1      421.61      474.63     40.48 o 
   3   5   1     1706.13     1679.10    142.34 o 
   4   5   1     4673.80     4584.38     86.85 o 
   5   5   1     4541.57     4432.36    208.05 o 
   6   5   1     2646.55     2326.60    119.27 o 
   7   5   1     1079.48     1033.10    101.79 o 
   8   5   1      103.02      128.81     44.62 o 
  -8   6   1      312.75      350.00     68.26 o 
  -7   6   1      125.79      126.37     46.09 o 
  -6   6   1       45.27       81.97     37.51 o 
  -5   6   1      207.88      282.34     40.11 o 
  -4   6   1      254.70      290.31     45.21 o 
  -3   6   1      881.71      773.77     43.61 o 
  -2   6   1     1131.29      925.54     47.44 o 
  -1   6   1     2555.13     2279.36    155.31 o 
   0   6   1     4193.20     4009.29     83.80 o 
   1   6   1     2611.09     2292.16     77.01 o 
   2   6   1     7687.37     7736.72    179.77 o 
   3   6   1     1338.26     1391.10     69.95 o 
   4   6   1     1692.16     1658.36     56.52 o 
   5   6   1      136.68       99.29     36.59 o 
   6   6   1     1237.23     1311.35    107.63 o 
   7   6   1      406.34      363.10     67.38 o 
   8   6   1      125.13       30.73     42.82 o 
  -8   7   1      137.52       -4.16     63.19 o 
  -7   7   1      781.06      881.42    103.81 o 
  -6   7   1      151.60      212.02     51.62 o 
  -5   7   1        7.58       -2.02     23.55 o 
  -4   7   1      360.58      357.69     54.40 o 
  -3   7   1      140.60      146.62     46.47 o 
  -2   7   1      735.63      666.97     40.94 o 
  -1   7   1      485.25      430.10     36.50 o 
   0   7   1       25.00       36.84     18.15 o 
   1   7   1      480.21      463.27     45.72 o 
   2   7   1     1800.96     1820.30     73.75 o 
   3   7   1      167.00      215.23     36.45 o 
   4   7   1       31.86        9.17     26.23 o 
   5   7   1       64.01       55.49     32.26 o 
   6   7   1      148.72       94.46     55.60 o 
   7   7   1      332.58      251.13     88.47 o 
   8   7   1      161.39      197.95     72.07 o 
  -7   8   1       32.19       97.42     46.54 o 
  -6   8   1      215.75      313.89     57.04 o 
  -5   8   1      727.02      653.26     61.43 o 
  -4   8   1      207.72      108.29     36.02 o 
  -3   8   1      537.37      562.22     66.37 o 
  -2   8   1        3.52       28.70     26.77 o 
  -1   8   1     2861.46     2743.40     80.25 o 
   0   8   1     4715.73     4670.17    105.29 o 
   1   8   1     2202.27     2047.63     70.80 o 
   2   8   1     1649.92     1579.68     86.00 o 
   3   8   1      542.56      497.14     60.24 o 
   4   8   1        3.07      -12.71     23.72 o 
   5   8   1      147.09      181.51     51.70 o 
   6   8   1       66.73      123.96     40.08 o 
   7   8   1       34.29       62.95     41.51 o 
  -7   9   1     1021.13     1071.38    113.48 o 
  -6   9   1     1297.88     1259.73    130.47 o 
  -5   9   1      688.80      659.05    117.50 o 
  -4   9   1     1369.45     1329.76     97.00 o 
  -3   9   1      818.84      799.05     81.28 o 
  -2   9   1     1110.60     1203.69    109.93 o 
  -1   9   1     1568.77     1567.97     65.61 o 
   0   9   1      165.99      179.30     30.46 o 
   1   9   1       54.29       20.87     25.47 o 
   2   9   1      167.95      149.48     26.24 o 
   3   9   1      406.13      452.42     62.04 o 
   4   9   1      148.69      268.37     51.47 o 
   5   9   1      209.78      305.48     41.82 o 
   6   9   1     1188.70     1085.65    106.83 o 
   7   9   1      600.17      902.00    105.37 o 
  -6  10   1       97.77      169.31     45.55 o 
  -5  10   1      158.20      221.85     80.83 o 
  -4  10   1       98.89       57.91     32.25 o 
  -3  10   1     1974.55     2092.01    235.17 o 
  -2  10   1     1942.31     1781.91    101.59 o 
  -1  10   1     1224.52     1337.52     95.97 o 
   0  10   1      108.58      140.41     30.26 o 
   1  10   1      737.78      714.95     50.55 o 
   2  10   1     1110.07     1097.69    124.00 o 
   3  10   1     1835.63     1632.36    181.16 o 
   4  10   1      858.48      838.73     68.42 o 
   5  10   1       57.72      -12.90     44.01 o 
   6  10   1       44.94       41.15     60.93 o 
  -6  11   1        9.21       80.20     40.57 o 
  -5  11   1       10.03       20.10     49.02 o 
  -4  11   1       10.32       26.27     37.49 o 
  -3  11   1       91.79      158.47     43.47 o 
  -2  11   1       56.89       89.75     65.40 o 
  -1  11   1      100.60      163.27     42.38 o 
   0  11   1       15.57       67.01     32.23 o 
   1  11   1       19.33       41.52     27.24 o 
   2  11   1        2.19       16.41     23.13 o 
   3  11   1       83.29       58.60     26.76 o 
   4  11   1        3.81       42.05     31.73 o 
   5  11   1       23.93        4.17     46.20 o 
   6  11   1       62.07      108.91     42.75 o 
  -5  12   1       17.13      131.39     65.75 o 
  -4  12   1       22.05       19.15     33.45 o 
  -3  12   1     1496.85     1318.85    117.35 o 
  -2  12   1     1293.26     1508.85    343.86 o 
  -1  12   1      432.11      411.72     53.49 o 
   0  12   1      414.77      466.42     69.40 o 
   1  12   1        6.76       37.13     27.62 o 
   2  12   1     1197.26     1105.21     99.31 o 
   3  12   1     1089.90      967.72     81.06 o 
   4  12   1     1195.10     1273.96    146.95 o 
   5  12   1      140.66      153.32     71.80 o 
  -4  13   1      114.89       74.24     70.37 o 
  -3  13   1      235.12      193.79     42.98 o 
  -2  13   1      389.94      323.88     53.95 o 
  -1  13   1      993.82     1019.93    115.08 o 
   0  13   1       55.57       51.22     72.87 o 
   1  13   1       76.37       51.73     54.28 o 
   2  13   1      234.09      312.99     64.65 o 
   3  13   1      389.06      453.31    110.95 o 
   4  13   1      156.50      245.07    103.83 o 
  -2  14   1        0.80       51.62     43.00 o 
  -1  14   1       38.79       49.65     46.05 o 
   0  14   1      572.19      798.45    101.01 o 
   1  14   1      328.86      443.71     83.26 o 
   2  14   1       60.96      151.29     56.44 o 
  -9   0   2      437.19      498.68    121.62 o 
  -8   0   2     2611.09     2370.72    121.68 o 
  -7   0   2     1597.81     1589.83    157.19 o 
  -6   0   2      805.67      855.82     75.17 o 
  -5   0   2     7131.74     7027.02    114.84 o 
  -4   0   2     1697.59     1629.15     52.58 o 
  -3   0   2     1430.53     1364.41     62.25 o 
  -2   0   2     4112.36     4498.41     66.03 o 
  -1   0   2    23256.67    24759.50    155.71 o 
   0   0   2    14154.85    16921.16    152.56 o 
   1   0   2     7733.18     8731.43     75.39 o 
   2   0   2     8605.23     8596.15    122.69 o 
   3   0   2      269.55      302.29     33.93 o 
   4   0   2       20.99       23.24     21.80 o 
   5   0   2     2019.93     2029.88     91.20 o 
   6   0   2     1242.26     1226.32     86.28 o 
   7   0   2      926.13     1090.26     92.32 o 
   8   0   2      273.45      191.39     47.76 o 
   9   0   2      453.68      456.45     70.02 o 
  -9   1   2      144.79      240.92     61.74 o 
  -8   1   2       52.79       50.57     29.49 o 
  -7   1   2      821.99      730.88     54.24 o 
  -6   1   2     1009.53      966.69     81.35 o 
  -5   1   2     1753.40     1807.33     43.33 o 
  -4   1   2     2295.27     2333.25     44.58 o 
  -3   1   2     6640.87     6726.06    123.57 o 
  -2   1   2     6545.97     6742.78    118.83 o 
  -1   1   2    28281.88    29526.34    302.40 o 
   0   1   2      230.21      231.34     10.94 o 
   1   1   2      440.95      422.64     13.73 o 
   2   1   2      359.40      449.98     19.77 o 
   3   1   2      239.43      247.64     14.99 o 
   4   1   2      354.77      319.62     29.49 o 
   5   1   2     3556.42     3629.14     85.10 o 
   6   1   2     2233.79     2078.53     71.60 o 
   7   1   2      111.94      142.34     29.85 o 
   8   1   2      362.20      358.52     43.63 o 
   9   1   2      366.51      426.03     47.46 o 
  -9   2   2      188.16      181.26     54.66 o 
  -8   2   2      719.82      731.79     72.48 o 
  -7   2   2      430.33      402.87     54.14 o 
  -6   2   2      147.09       75.97     24.80 o 
  -5   2   2     1216.25     1181.34     40.13 o 
  -4   2   2       43.40       70.82     13.26 o 
  -3   2   2      374.16      384.75     19.50 o 
  -2   2   2     9121.67    10160.77    174.44 o 
  -1   2   2      427.19      389.83     23.26 o 
   0   2   2       46.63       40.69      9.65 o 
   1   2   2    42750.51    47822.98    492.32 o 
   2   2   2     9905.14    10601.22    133.54 o 
   3   2   2       69.00      106.82     14.99 o 
   4   2   2     3949.94     4100.15     58.86 o 
   5   2   2      135.97      162.35     31.39 o 
   6   2   2     1536.66     1449.12     73.05 o 
   7   2   2     2185.56     1768.28     84.33 o 
   8   2   2        2.64       70.94     28.25 o 
   9   2   2       85.84      142.21     47.66 o 
  -9   3   2      865.01     1040.81    110.28 o 
  -8   3   2      860.73      886.90    185.53 o 
  -7   3   2      102.94       72.18     42.60 o 
  -6   3   2      246.78      233.25     52.13 o 
  -5   3   2     2381.44     2201.31     91.83 o 
  -4   3   2    13067.16    13292.21    180.97 o 
  -3   3   2     4899.93     4887.42     63.61 o 
  -2   3   2      341.05      300.57     17.45 o 
  -1   3   2     2638.49     3018.49     42.26 o 
   0   3   2      799.68     1042.85     33.54 o 
   1   3   2      311.53      290.89     22.72 o 
   2   3   2     1861.64     1812.48     48.51 o 
   3   3   2       48.13       70.96     11.91 o 
   4   3   2      836.50      894.30     30.74 o 
   5   3   2     4226.66     4241.60    206.64 o 
   6   3   2     2149.09     2020.02    151.51 o 
   7   3   2      792.49      852.54     69.39 o 
   8   3   2      314.52      352.84     63.82 o 
   9   3   2       38.65       33.94     41.33 o 
  -9   4   2      128.85      163.95     57.59 o 
  -8   4   2        2.03       13.73     35.19 o 
  -7   4   2       10.24       58.98     38.21 o 
  -6   4   2      488.94      696.29     80.44 o 
  -5   4   2     1852.30     1793.29     59.70 o 
  -4   4   2        5.27       53.74     13.34 o 
  -3   4   2     4394.30     4419.75    143.39 o 
  -2   4   2     7755.88     7934.05    116.42 o 
  -1   4   2     9570.96     9834.13     94.46 o 
   0   4   2     4497.40     4550.27    139.30 o 
   1   4   2     2919.28     3058.30     94.89 o 
   2   4   2     3796.20     3805.02     85.25 o 
   3   4   2    10438.91    10513.33    241.68 o 
   4   4   2     6248.93     6106.66    177.47 o 
   5   4   2     4384.36     4191.81    108.36 o 
   6   4   2       68.24      126.32     29.97 o 
   7   4   2        5.74       32.08     32.65 o 
   8   4   2        1.31       39.67     38.23 o 
   9   4   2       16.12       57.39     63.12 o 
  -9   5   2      194.64      343.28     73.00 o 
  -8   5   2      125.38      151.92     88.97 o 
  -7   5   2     1793.73     1802.93    128.25 o 
  -6   5   2     3498.86     3540.21    178.73 o 
  -5   5   2      106.71      170.00     33.74 o 
  -4   5   2      685.03      657.77     76.05 o 
  -3   5   2     1769.37     1837.31    106.96 o 
  -2   5   2      730.01      763.89     32.79 o 
  -1   5   2     6775.86     7059.53     98.46 o 
   0   5   2     5765.13     6110.54    137.67 o 
   1   5   2      185.29      178.14     28.34 o 
   2   5   2     3068.73     3170.07     74.08 o 
   3   5   2     6603.87     7219.16    106.23 o 
   4   5   2        0.74       10.67     12.77 o 
   5   5   2     1087.98     1184.72     73.79 o 
   6   5   2       32.42       49.63     25.62 o 
   7   5   2      259.88      487.08     73.59 o 
   8   5   2      907.71      903.23    103.14 o 
  -8   6   2      131.01       92.72     48.69 o 
  -7   6   2        2.26        4.17     27.68 o 
  -6   6   2       10.06       94.03     36.96 o 
  -5   6   2      147.86      190.46     44.64 o 
  -4   6   2      166.19      133.13     73.69 o 
  -3   6   2      114.55      156.14     37.42 o 
  -2   6   2      212.56      210.39     36.43 o 
  -1   6   2      848.32      755.79    105.84 o 
   0   6   2      708.84      669.09     39.13 o 
   1   6   2     6442.09     6820.76    157.47 o 
   2   6   2      374.04      452.75     82.43 o 
   3   6   2      617.33      653.07     38.24 o 
   4   6   2      679.60      722.66     37.95 o 
   5   6   2       79.55       37.24     55.99 o 
   6   6   2      434.43      566.84     73.32 o 
   7   6   2        6.31       11.35     31.25 o 
   8   6   2       25.20       42.43     93.56 o 
  -8   7   2      383.63      337.78     70.92 o 
  -7   7   2     2247.83     2422.32    185.87 o 
  -6   7   2     2509.40     2518.83    199.84 o 
  -5   7   2     2393.56     2286.54    110.66 o 
  -4   7   2       78.70       97.25     35.68 o 
  -3   7   2      697.82      825.33     87.63 o 
  -2   7   2     2038.12     2140.77     97.39 o 
  -1   7   2     2629.76     2499.16     70.48 o 
   0   7   2     5375.83     5311.12    121.33 o 
   1   7   2      195.13      181.41     27.86 o 
   2   7   2     3105.04     3040.57     84.62 o 
   3   7   2     1951.44     2023.89     61.59 o 
   4   7   2     1067.88     1079.81     49.97 o 
   5   7   2      248.67      203.74     47.56 o 
   6   7   2       24.88       13.49     65.52 o 
   7   7   2     1787.01     1941.91    136.69 o 
   8   7   2     1375.83     1295.98    126.14 o 
  -7   8   2        1.41        7.44     35.51 o 
  -6   8   2      249.44      276.96    129.23 o 
  -5   8   2      822.93      762.15     79.24 o 
  -4   8   2      216.15      181.10     43.38 o 
  -3   8   2      875.58      873.49    161.69 o 
  -2   8   2     5973.86     6041.18    310.54 o 
  -1   8   2      485.78      455.10     40.35 o 
   0   8   2      813.57      911.07     53.33 o 
   1   8   2      947.65     1086.30     57.28 o 
   2   8   2     4554.08     4389.18    106.70 o 
   3   8   2     3942.71     4086.60    143.58 o 
   4   8   2     2721.68     2610.09    141.49 o 
   5   8   2       95.80      104.58     38.74 o 
   6   8   2      217.26      208.94     68.92 o 
   7   8   2       27.08      101.70     40.40 o 
  -7   9   2       41.62       54.05     49.77 o 
  -6   9   2      539.10      661.75     85.17 o 
  -5   9   2        4.24       34.63     30.43 o 
  -4   9   2      603.08      593.15     72.06 o 
  -3   9   2      149.93      131.71     53.47 o 
  -2   9   2      100.73      155.74     39.57 o 
  -1   9   2      376.37      453.79     58.73 o 
   0   9   2      568.72      589.12     48.88 o 
   1   9   2        2.69      -18.36     18.36 o 
   2   9   2       47.35       52.90     24.56 o 
   3   9   2      206.33      255.28     39.06 o 
   4   9   2       82.77       52.19     23.85 o 
   5   9   2       11.34        6.85     26.17 o 
   6   9   2       91.43      165.54     41.32 o 
   7   9   2       53.74       99.48     41.02 o 
  -6  10   2      119.56      141.26     43.99 o 
  -5  10   2        4.16       15.05     60.88 o 
  -4  10   2       60.92       28.88     33.88 o 
  -3  10   2      172.14      267.99     52.74 o 
  -2  10   2     3095.41     2886.29    199.69 o 
  -1  10   2      694.02      601.14     71.08 o 
   0  10   2      950.38      959.43     84.08 o 
   1  10   2        6.20      -33.76     34.38 o 
   2  10   2        9.59       42.74     25.55 o 
   3  10   2     1325.41     1378.29    129.17 o 
   4  10   2     2193.32     2323.69     96.83 o 
   5  10   2      410.78      490.24     70.74 o 
   6  10   2        2.07      -27.04     27.04 o 
  -6  11   2      550.47      613.52    145.48 o 
  -5  11   2      791.02      829.94    140.57 o 
  -4  11   2      772.34      880.19     95.20 o 
  -3  11   2     1897.76     1920.16    156.67 o 
  -2  11   2     2139.99     2212.45    164.71 o 
  -1  11   2      732.06      857.95    134.34 o 
   0  11   2      174.64      142.03     42.22 o 
   1  11   2      119.90      198.36     99.59 o 
   2  11   2        1.40        6.91     28.70 o 
   3  11   2       94.10      155.99     35.11 o 
   4  11   2      235.40      299.17     63.30 o 
   5  11   2     1092.22     1135.20    159.13 o 
   6  11   2      844.31      960.04    109.52 o 
  -5  12   2      471.53      360.44     99.34 o 
  -4  12   2      201.35      356.76     65.89 o 
  -3  12   2       18.38        8.98     32.84 o 
  -2  12   2       45.83       53.34     64.58 o 
  -1  12   2      215.38      268.46     55.40 o 
   0  12   2      426.98      383.86     98.64 o 
   1  12   2     1119.67     1432.09    230.18 o 
   2  12   2      288.19      356.51    114.42 o 
   3  12   2       28.08       74.00     31.88 o 
   4  12   2       20.69       84.44     43.89 o 
   5  12   2        0.96       18.95     53.89 o 
  -3  13   2       19.94       62.69     38.21 o 
  -2  13   2        5.26        4.84     34.62 o 
  -1  13   2        0.24      -44.21     44.61 o 
   0  13   2        0.16       57.36     67.14 o 
   1  13   2       13.38       38.37     32.64 o 
   2  13   2        1.70       -2.89     35.49 o 
   3  13   2       26.02       -4.10     35.27 o 
  -1  14   2      130.22      232.75     78.25 o 
   0  14   2      853.58     1141.98    128.15 o 
   1  14   2     1276.84     1569.95    144.41 o 
  -9   1   3      107.78       19.47     43.89 o 
  -8   1   3       35.15       28.85     28.06 o 
  -7   1   3      235.49      212.15     48.71 o 
  -6   1   3     2236.01     2155.43     71.09 o 
  -5   1   3     4740.32     4552.06     69.41 o 
  -4   1   3     4973.03     4690.51     64.15 o 
  -3   1   3     6955.64     7003.13     84.03 o 
  -2   1   3      202.14      215.02     14.19 o 
  -1   1   3      255.00      255.58     12.59 o 
   0   1   3     8549.37     8633.26     73.70 o 
   1   1   3     2727.98     2859.86     36.41 o 
   2   1   3     1809.69     1811.38     30.55 o 
   3   1   3     1139.85     1092.38     28.02 o 
   4   1   3     2906.67     2829.77     68.61 o 
   5   1   3     1737.25     1628.01     59.19 o 
   6   1   3     1293.21     1208.59     62.75 o 
   7   1   3      109.90       97.38     36.95 o 
   8   1   3      309.61      262.32     38.42 o 
   9   1   3      630.64      691.03     72.16 o 
  -9   2   3      778.42      819.58     82.55 o 
  -8   2   3      428.46      437.42     59.93 o 
  -7   2   3      417.85      368.71     50.27 o 
  -6   2   3      218.89      199.68     30.75 o 
  -5   2   3      917.31      936.30     38.02 o 
  -4   2   3      194.51      225.62     19.62 o 
  -3   2   3        6.08       -8.33      8.33 o 
  -2   2   3      418.79      355.65     17.83 o 
  -1   2   3     2346.96     2232.04     51.88 o 
   0   2   3    29988.03    32416.21    342.11 o 
   1   2   3     7338.82     7477.37    118.04 o 
   2   2   3     4037.00     3794.05     49.05 o 
   3   2   3     1930.45     1914.65     44.27 o 
   4   2   3     3041.29     2971.14     43.72 o 
   5   2   3     2398.10     2497.89    117.98 o 
   6   2   3     3117.60     2885.49    132.93 o 
   7   2   3      589.13      632.64     60.62 o 
   8   2   3       67.66       75.94     29.87 o 
   9   2   3       16.71       51.13     39.98 o 
  -9   3   3      163.13      219.80     63.07 o 
  -8   3   3      249.52      259.54     60.69 o 
  -7   3   3       10.30       -6.32     41.36 o 
  -6   3   3     1310.72     1363.79    120.55 o 
  -5   3   3      583.16      620.36     33.35 o 
  -4   3   3     1210.61     1184.89     49.28 o 
  -3   3   3     2611.13     2578.67     48.15 o 
  -2   3   3     3180.92     3083.45     82.02 o 
  -1   3   3     3336.08     3580.98     59.46 o 
   0   3   3      107.62      128.49     14.97 o 
   1   3   3      479.44      550.15     25.24 o 
   2   3   3      200.69      201.86     19.18 o 
   3   3   3       25.85       36.25     12.81 o 
   4   3   3      289.97      324.39     21.25 o 
   5   3   3     1432.00     1299.61     64.65 o 
   6   3   3      708.06      736.74     60.59 o 
   7   3   3     1425.20     1248.48     80.50 o 
   8   3   3      363.59      324.33     49.16 o 
   9   3   3       62.00       88.06     47.57 o 
  -9   4   3       42.61      162.86     56.63 o 
  -8   4   3      353.97      407.48     74.19 o 
  -7   4   3       89.18       47.38     44.61 o 
  -6   4   3       17.70       36.66     39.67 o 
  -5   4   3        1.48      -16.02     16.02 o 
  -4   4   3        7.41        9.17     16.87 o 
  -3   4   3        2.62        0.67     12.22 o 
  -2   4   3      343.33      331.19     31.60 o 
  -1   4   3     2078.43     2026.34     40.19 o 
   0   4   3     3960.27     4071.47     66.25 o 
   1   4   3      961.92      908.74     38.50 o 
   2   4   3     2760.65     2951.68    103.00 o 
   3   4   3      176.94      185.87     22.26 o 
   4   4   3      871.71      922.68     34.88 o 
   5   4   3      188.68      212.42     36.10 o 
   6   4   3     1165.04     1111.58    127.13 o 
   7   4   3       10.82        6.95     24.21 o 
   8   4   3        0.53       43.15     37.69 o 
   9   4   3      402.44      479.17     81.25 o 
  -8   5   3      664.68      727.81     95.72 o 
  -7   5   3     1105.06     1045.63    105.82 o 
  -6   5   3      206.56      190.14     52.65 o 
  -5   5   3     1468.34     1417.20     72.14 o 
  -4   5   3     3327.39     3058.14     88.14 o 
  -3   5   3     5693.11     5402.82    186.13 o 
  -2   5   3     4192.53     3916.89     57.36 o 
  -1   5   3      771.85      655.45     30.30 o 
   0   5   3       41.47       95.87     19.01 o 
   1   5   3      917.18      950.49     42.09 o 
   2   5   3      153.63      196.82     26.48 o 
   3   5   3      391.86      426.95     37.39 o 
   4   5   3      245.78      245.51     23.91 o 
   5   5   3      435.21      400.53     45.79 o 
   6   5   3      649.75      683.17     61.58 o 
   7   5   3      560.13      604.50     81.91 o 
   8   5   3      325.21      310.61     61.92 o 
  -8   6   3      387.14      330.92     76.62 o 
  -7   6   3      362.10      356.66     69.25 o 
  -6   6   3       60.40       59.38     42.19 o 
  -5   6   3      446.76      523.04    102.86 o 
  -4   6   3      133.17      111.71     27.88 o 
  -3   6   3      729.79      656.91     49.67 o 
  -2   6   3     3365.79     3380.34     67.06 o 
  -1   6   3     2245.28     2218.03     61.80 o 
   0   6   3      950.15      742.95     69.68 o 
   1   6   3     8887.38     9303.76    174.99 o 
   2   6   3     7038.09     6704.40    248.60 o 
   3   6   3     6980.69     6672.74    124.25 o 
   4   6   3     3314.75     3148.41     68.48 o 
   5   6   3      953.15     1023.73    103.27 o 
   6   6   3      231.49      300.55     56.14 o 
   7   6   3       96.02       64.28     43.69 o 
   8   6   3        8.82       52.34     44.21 o 
  -8   7   3        2.31        9.55     39.12 o 
  -7   7   3      102.18      128.67    116.71 o 
  -6   7   3      298.16      486.36     71.80 o 
  -5   7   3      200.17      221.45     39.91 o 
  -4   7   3        2.34       -1.43     25.10 o 
  -3   7   3       11.41      -22.43     23.44 o 
  -2   7   3      207.20      205.05     41.40 o 
  -1   7   3       30.56        0.47     15.80 o 
   0   7   3      681.39      684.13     44.28 o 
   1   7   3      226.33      310.83     35.49 o 
   2   7   3      250.07      259.04     36.36 o 
   3   7   3       88.81       95.76     37.27 o 
   4   7   3       33.88       40.76     17.13 o 
   5   7   3      309.32      311.54     53.92 o 
   6   7   3      342.02      282.50    121.57 o 
   7   7   3       28.77       -2.24     25.26 o 
   8   7   3       30.76       62.32     41.32 o 
  -7   8   3      599.01      468.10     79.98 o 
  -6   8   3       51.00      160.93     52.27 o 
  -5   8   3       12.18        7.36     29.64 o 
  -4   8   3     1469.46     1500.79    169.15 o 
  -3   8   3      664.24      602.89     67.33 o 
  -2   8   3       33.11       45.58     27.28 o 
  -1   8   3       65.44       24.81     37.39 o 
   0   8   3        4.94       15.69     18.53 o 
   1   8   3     1637.77     1487.93     63.27 o 
   2   8   3     2234.23     2169.14     78.59 o 
   3   8   3      465.42      453.00     88.29 o 
   4   8   3       68.17      149.86     26.08 o 
   5   8   3      147.47      310.19     54.02 o 
   6   8   3        9.63      -20.35     28.11 o 
   7   8   3      390.44      465.75    100.60 o 
  -7   9   3      748.46      829.83    104.52 o 
  -6   9   3     1093.39     1129.36    188.88 o 
  -5   9   3     1108.58      867.25     88.01 o 
  -4   9   3     1639.52     1431.78    174.07 o 
  -3   9   3      266.34      286.08     72.87 o 
  -2   9   3     4198.21     3503.78    135.26 o 
  -1   9   3     2948.85     2898.70    161.49 o 
   0   9   3     2093.98     1985.58     74.75 o 
   1   9   3      361.76      361.72     40.95 o 
   2   9   3      190.01      184.79     56.34 o 
   3   9   3      553.55      607.16     47.61 o 
   4   9   3       93.66      104.53     28.22 o 
   5   9   3      566.56      687.03    130.35 o 
   6   9   3      271.23      287.38     56.16 o 
   7   9   3     1134.54     1057.50    176.72 o 
  -6  10   3        2.51       16.82     59.22 o 
  -5  10   3      370.46      420.95     68.38 o 
  -4  10   3       29.17       79.40     37.82 o 
  -3  10   3       28.39      -14.63     39.89 o 
  -2  10   3     1238.44     1096.39     95.03 o 
  -1  10   3     2726.46     2439.81    150.10 o 
   0  10   3      575.76      542.28     68.61 o 
   1  10   3       41.62       68.81     24.72 o 
   2  10   3       29.22       65.50     27.94 o 
   3  10   3      571.55      545.43     57.32 o 
   4  10   3     1009.45     1077.05     75.76 o 
   5  10   3     1119.19     1176.83    108.44 o 
   6  10   3      114.19      170.72     93.78 o 
  -6  11   3        1.57       34.53     40.64 o 
  -5  11   3        1.18       11.79     31.86 o 
  -4  11   3        0.65      -28.24     58.97 o 
  -3  11   3       17.14        3.41     30.15 o 
  -2  11   3       65.59       60.36     39.23 o 
  -1  11   3      128.93      186.94     44.64 o 
   0  11   3      449.42      384.53     60.86 o 
   1  11   3       80.97       18.62     30.89 o 
   2  11   3       78.75      139.07     31.54 o 
   3  11   3       73.98       78.60     30.51 o 
   4  11   3      177.30      255.27     72.40 o 
   5  11   3        1.53       76.90     36.24 o 
  -5  12   3      203.19      220.22     71.73 o 
  -4  12   3       41.41      163.99     49.34 o 
  -3  12   3       38.31       77.21     42.97 o 
  -2  12   3      399.50      355.03     62.87 o 
  -1  12   3     1372.42     1478.96    114.10 o 
   0  12   3      563.38      465.18     82.15 o 
   1  12   3      158.38      313.05     91.55 o 
   2  12   3      479.15      473.27     74.21 o 
   3  12   3     1101.16     1173.14     87.36 o 
   4  12   3     1144.93     1286.29    152.78 o 
  -3  13   3      245.67      274.98     61.85 o 
  -2  13   3      109.79      301.36    109.11 o 
  -1  13   3      594.05      602.98    115.51 o 
   0  13   3      305.31      310.52    105.99 o 
   1  13   3      202.01      215.06     59.47 o 
   2  13   3        2.08       65.56     38.27 o 
   3  13   3      196.26      255.29     82.69 o 
  -1  14   3        1.75       23.62     64.01 o 
   0  14   3      312.94      340.41     75.48 o 
   1  14   3      205.13      347.64     88.42 o 
  -9   0   4       96.39      121.67     79.19 o 
  -8   0   4     2950.51     2696.13    199.27 o 
  -7   0   4     3668.95     3580.47    136.54 o 
  -6   0   4     1609.16     1757.02    167.96 o 
  -5   0   4      125.40      134.12     28.89 o 
  -4   0   4     5025.47     4981.71     96.70 o 
  -3   0   4      212.54      196.19     35.72 o 
  -2   0   4      266.50      285.53     23.63 o 
  -1   0   4     1707.76     1864.36     52.43 o 
   0   0   4     4779.14     4532.49     82.13 o 
   1   0   4    13629.22    13447.39    151.60 o 
   2   0   4    35255.65    37945.84    245.18 o 
   3   0   4     5609.79     5303.26     74.55 o 
   4   0   4     5306.00     5534.19    135.59 o 
   5   0   4      213.43      208.74     42.09 o 
   6   0   4      270.01      269.73     50.54 o 
   7   0   4     3429.97     2832.73    161.76 o 
   8   0   4     2372.03     2147.01    121.95 o 
   9   0   4      273.24      300.56     68.33 o 
  -9   1   4      119.92       90.30     51.01 o 
  -8   1   4      531.74      476.57     67.06 o 
  -7   1   4      772.34      735.04     64.97 o 
  -6   1   4      283.65      309.67     35.87 o 
  -5   1   4      482.64      524.33     29.79 o 
  -4   1   4     1322.58     1248.23     36.49 o 
  -3   1   4     7234.33     7447.27     83.84 o 
  -2   1   4     8753.41     9208.78     74.48 o 
  -1   1   4     2656.46     2863.56     48.80 o 
   0   1   4     6023.97     6628.49     97.47 o 
   1   1   4      467.67      462.06     21.01 o 
   2   1   4      246.69      251.50     16.04 o 
   3   1   4     1013.86     1095.16     28.26 o 
   4   1   4      114.33      176.26     24.42 o 
   5   1   4     2398.25     2396.83     72.36 o 
   6   1   4     1414.13     1385.59     66.80 o 
   7   1   4      194.77      215.02     34.38 o 
   8   1   4      490.40      403.58     53.69 o 
   9   1   4      115.74      150.39     65.03 o 
  -9   2   4        0.84       -7.52     41.69 o 
  -8   2   4      154.96      149.43     40.44 o 
  -7   2   4     1046.17     1020.01     83.12 o 
  -6   2   4      137.88      158.63     36.62 o 
  -5   2   4        5.77       -6.80     13.51 o 
  -4   2   4     6341.46     6538.54     78.82 o 
  -3   2   4      455.72      467.37     22.38 o 
  -2   2   4       35.06       38.71     10.21 o 
  -1   2   4    15170.23    16554.40    264.15 o 
   0   2   4      158.80      207.12     17.11 o 
   1   2   4    10449.04    11332.01     90.19 o 
   2   2   4     6548.69     7130.67     77.46 o 
   3   2   4      121.51      136.49     18.06 o 
   4   2   4      455.10      449.81     28.03 o 
   5   2   4      812.43      694.20     54.54 o 
   6   2   4       25.30       54.55     25.16 o 
   7   2   4      214.56      216.92     41.88 o 
   8   2   4       54.13       54.60     29.66 o 
   9   2   4       32.13       43.91     59.07 o 
  -9   3   4      599.61      557.28     82.94 o 
  -8   3   4      784.20      797.25     96.87 o 
  -7   3   4      213.22      216.80     57.40 o 
  -6   3   4        6.03      -20.03     26.74 o 
  -5   3   4      628.24      695.47     44.37 o 
  -4   3   4     6269.65     6436.70     83.68 o 
  -3   3   4     9775.90     9839.84    113.20 o 
  -2   3   4    16879.51    17474.86    294.73 o 
  -1   3   4      108.81       93.71     13.04 o 
   0   3   4      456.49      463.51     28.93 o 
   1   3   4       47.06       86.36     14.83 o 
   2   3   4     1345.91     1365.23     34.18 o 
   3   3   4     1875.27     1761.99     75.54 o 
   4   3   4      479.85      516.17     32.76 o 
   5   3   4      521.51      614.03     86.15 o 
   6   3   4     1465.97     1358.57     77.41 o 
   7   3   4     2353.33     1989.37     90.34 o 
   8   3   4      101.23      112.36     34.48 o 
   9   3   4       98.80      106.63     47.26 o 
  -9   4   4      924.97     1002.30    163.99 o 
  -8   4   4      375.49      474.45    104.77 o 
  -7   4   4      308.73      370.45     67.98 o 
  -6   4   4       78.85      133.93     44.36 o 
  -5   4   4      317.01      316.15     35.04 o 
  -4   4   4       46.64       40.78     19.55 o 
  -3   4   4        2.80       14.17     17.16 o 
  -2   4   4     1378.80     1324.17     52.96 o 
  -1   4   4     6151.90     6546.78    128.69 o 
   0   4   4     7539.50     8327.84    108.80 o 
   1   4   4     3695.56     3972.83     77.52 o 
   2   4   4     7100.89     7421.89    116.38 o 
   3   4   4     2368.38     2359.04     68.68 o 
   4   4   4     3571.05     3475.65    104.07 o 
   5   4   4     4410.62     4423.69    164.86 o 
   6   4   4     1765.97     1821.98     81.83 o 
   7   4   4      585.11      570.50     87.35 o 
   8   4   4       23.20       81.53     40.86 o 
  -8   5   4       50.20      109.21     49.67 o 
  -7   5   4       70.98       79.68     46.74 o 
  -6   5   4     1261.33     1253.63    148.86 o 
  -5   5   4     1489.32     1438.42     62.14 o 
  -4   5   4      451.54      407.63     42.92 o 
  -3   5   4      526.19      479.89     68.31 o 
  -2   5   4      162.74      142.68     25.82 o 
  -1   5   4     1865.41     1976.70     46.06 o 
   0   5   4     3814.85     3523.00     67.07 o 
   1   5   4     1894.21     2028.54     63.81 o 
   2   5   4        4.40       21.76     16.61 o 
   3   5   4     2370.01     2392.97     73.88 o 
   4   5   4        9.46       37.44     14.76 o 
   5   5   4      142.06      190.02     50.80 o 
   6   5   4      345.73      360.49     47.71 o 
   7   5   4      232.10      297.30     58.46 o 
   8   5   4      381.56      405.42     71.24 o 
  -8   6   4       88.16      101.27     52.33 o 
  -7   6   4       24.60       71.68     67.09 o 
  -6   6   4        0.40      -28.55     28.55 o 
  -5   6   4        0.32       30.86     18.91 o 
  -4   6   4       17.03       43.60     22.54 o 
  -3   6   4      193.51      130.66     27.78 o 
  -2   6   4      266.23      270.17     34.76 o 
  -1   6   4       25.16       28.26     12.92 o 
   0   6   4     2594.65     2865.77     96.77 o 
   1   6   4     1506.94     1438.55     69.04 o 
   2   6   4      471.08      483.33     41.24 o 
   3   6   4      319.98      414.94     60.13 o 
   4   6   4      108.99      159.59     21.83 o 
   5   6   4      113.99      133.18     30.22 o 
   6   6   4     1241.05     1193.79     78.76 o 
   7   6   4       75.73       66.91     30.15 o 
   8   6   4       26.06       40.84     38.92 o 
  -8   7   4        6.00       40.76     45.11 o 
  -7   7   4      381.33      339.44     86.31 o 
  -6   7   4     2613.48     2492.02    136.77 o 
  -5   7   4     5660.33     5699.35    171.79 o 
  -4   7   4     3217.59     3163.81    128.24 o 
  -3   7   4      994.04      959.35     61.72 o 
  -2   7   4       14.81       -5.30     33.84 o 
  -1   7   4     3666.81     3573.08    122.78 o 
   0   7   4     8602.59     8571.30    137.97 o 
   1   7   4     3889.37     3784.81     95.50 o 
   2   7   4      183.68      212.33     31.81 o 
   3   7   4      558.79      696.37     51.48 o 
   4   7   4     1466.24     1647.20     55.14 o 
   5   7   4      109.59      159.50     53.90 o 
   6   7   4      245.54      297.62    110.28 o 
   7   7   4      107.33       92.10     42.24 o 
   8   7   4      596.97      696.65    176.84 o 
  -7   8   4       13.33       39.34     49.77 o 
  -6   8   4      356.23      392.40     73.28 o 
  -5   8   4      191.15      192.49     59.72 o 
  -4   8   4      417.02      338.00     58.47 o 
  -3   8   4      499.62      600.89     70.82 o 
  -2   8   4      292.23      323.33     68.60 o 
  -1   8   4     1855.40     1937.02     96.03 o 
   0   8   4      559.88      554.84     67.80 o 
   1   8   4     2257.35     2353.95     81.16 o 
   2   8   4      798.59      808.46     69.26 o 
   3   8   4     1501.77     1507.76     70.28 o 
   4   8   4      825.24      847.39     47.29 o 
   5   8   4     1222.61     1240.95    100.14 o 
   6   8   4      654.09      573.15     97.78 o 
   7   8   4       16.46      -30.48     30.48 o 
  -7   9   4        4.12        0.66     41.65 o 
  -6   9   4      271.32      230.86     59.32 o 
  -5   9   4       21.61       19.30     45.97 o 
  -4   9   4       25.66       85.55     37.30 o 
  -3   9   4      365.17      464.41     81.57 o 
  -2   9   4      909.45      912.38     82.90 o 
  -1   9   4        3.10       37.65     26.18 o 
   0   9   4      147.19      151.02     48.03 o 
   1   9   4       22.47       60.33     25.28 o 
   2   9   4       95.85      111.87     28.88 o 
   3   9   4      413.50      383.38     59.00 o 
   4   9   4      348.10      389.99     52.88 o 
   5   9   4      118.26      163.89     41.36 o 
   6   9   4      253.42      282.85     58.33 o 
   7   9   4      464.49      618.85     86.86 o 
  -6  10   4       29.67       98.95     78.18 o 
  -5  10   4       88.85      132.09     42.94 o 
  -4  10   4     1451.48     1267.39    108.42 o 
  -3  10   4       42.92       47.84     33.91 o 
  -2  10   4      760.14      826.43    102.59 o 
  -1  10   4     2718.05     2620.74    191.36 o 
   0  10   4     1088.95     1014.09     88.47 o 
   1  10   4       13.80        2.80     29.90 o 
   2  10   4       12.32       33.23     22.80 o 
   3  10   4     1713.84     1923.97    174.89 o 
   4  10   4     1835.54     2064.89    117.03 o 
   5  10   4     1496.13     1566.99    117.77 o 
   6  10   4      170.67      247.41     53.36 o 
  -5  11   4      140.04       92.41     50.21 o 
  -4  11   4      230.81      230.71     55.69 o 
  -3  11   4     1674.57     1550.60    118.03 o 
  -2  11   4     2084.46     2255.02    123.41 o 
  -1  11   4     1619.31     1575.62    111.50 o 
   0  11   4      247.30      328.06     58.29 o 
   1  11   4       16.18      -14.02     27.90 o 
   2  11   4       72.46      117.50     59.69 o 
   3  11   4       12.49       71.54     27.85 o 
   4  11   4       19.28       55.83     36.59 o 
   5  11   4       44.84      243.05     50.12 o 
  -4  12   4      137.65      192.38     86.81 o 
  -3  12   4        0.49       -4.11     41.48 o 
  -2  12   4        3.43        1.14     28.81 o 
  -1  12   4      101.31      133.20     41.98 o 
   0  12   4      119.81      136.23     47.80 o 
   1  12   4      646.25      741.56    131.84 o 
   2  12   4      676.79      808.44     95.35 o 
   3  12   4      887.69      847.01    129.76 o 
   4  12   4      152.85      217.66     87.80 o 
  -3  13   4        1.66      -32.15     32.88 o 
  -2  13   4       24.71       -1.01     31.99 o 
  -1  13   4      442.86      458.98    116.95 o 
   0  13   4      124.00       96.11     78.05 o 
   1  13   4       13.71       25.45     70.76 o 
   2  13   4       74.87      170.24     82.27 o 
   3  13   4      124.97      304.92     65.41 o 
   0  14   4       60.35       48.03     65.75 o 
  -9   1   5      137.22      138.05     51.73 o 
  -8   1   5       32.87       46.72     47.84 o 
  -7   1   5        7.94        9.82     27.16 o 
  -6   1   5      854.67      907.08     64.87 o 
  -5   1   5     1395.19     1342.85     55.30 o 
  -4   1   5     7874.74     7617.16     95.06 o 
  -3   1   5     5508.47     5235.14     64.78 o 
  -2   1   5     2293.74     2131.49     36.81 o 
  -1   1   5     4101.61     3911.85     53.58 o 
   0   1   5       77.18       80.42     13.91 o 
   1   1   5     1281.61     1188.24     28.16 o 
   2   1   5     8633.56     8797.97     82.20 o 
   3   1   5      970.29      919.05     27.04 o 
   4   1   5        0.93       18.97     17.76 o 
   5   1   5     2333.37     2231.06    124.96 o 
   6   1   5      681.85      517.54     54.12 o 
   7   1   5      128.10       84.54     33.13 o 
   8   1   5       29.90       18.65     27.27 o 
   9   1   5      107.01      131.90     62.96 o 
  -9   2   5      518.21      674.83     98.01 o 
  -8   2   5      522.40      429.55     59.56 o 
  -7   2   5     2497.45     2298.70     99.39 o 
  -6   2   5      230.83      267.48     42.87 o 
  -5   2   5      173.09      179.86     25.10 o 
  -4   2   5      420.82      416.91     26.39 o 
  -3   2   5       32.33       64.01     12.14 o 
  -2   2   5      251.03      288.22     18.84 o 
  -1   2   5     1137.81     1175.18     32.69 o 
   0   2   5     9563.81     9501.34     97.64 o 
   1   2   5     7709.38     7729.48     73.82 o 
   2   2   5     9876.92    10186.69    111.87 o 
   3   2   5     7131.10     6911.35     76.79 o 
   4   2   5     1717.97     1605.16     63.51 o 
   5   2   5     4407.48     4000.08    142.39 o 
   6   2   5     1573.73     1507.42     93.01 o 
   7   2   5     1822.30     1848.30     90.46 o 
   8   2   5      424.67      381.58     54.32 o 
   9   2   5      108.28      111.14     37.64 o 
  -9   3   5       12.68       22.63     55.72 o 
  -8   3   5       17.50       77.72     46.64 o 
  -7   3   5     1143.06     1319.39    108.35 o 
  -6   3   5     2098.07     1976.59     80.52 o 
  -5   3   5       60.59       92.57     24.46 o 
  -4   3   5        3.77      -15.48     15.48 o 
  -3   3   5      636.17      637.91     45.11 o 
  -2   3   5     2209.40     2217.04     67.22 o 
  -1   3   5     8201.93     8508.52     87.60 o 
   0   3   5     2791.63     2784.26     71.15 o 
   1   3   5      296.73      360.42     24.88 o 
   2   3   5       31.26       43.46     11.19 o 
   3   3   5      105.73      146.61     23.05 o 
   4   3   5      464.87      460.31     43.36 o 
   5   3   5      446.20      481.21     48.51 o 
   6   3   5      159.83       98.81     37.57 o 
   7   3   5      419.74      501.95     58.20 o 
   8   3   5      278.62      260.17     53.04 o 
  -9   4   5      300.34      342.83     74.64 o 
  -8   4   5      583.82      574.55     85.65 o 
  -7   4   5      170.39      217.51     59.23 o 
  -6   4   5       11.54        5.19     20.88 o 
  -5   4   5       21.25       18.19     19.61 o 
  -4   4   5      391.88      411.71     38.03 o 
  -3   4   5       12.22       31.57     20.18 o 
  -2   4   5      186.51      200.64     29.86 o 
  -1   4   5        1.05       -4.28      9.10 o 
   0   4   5      379.89      447.59     27.28 o 
   1   4   5     6519.54     6768.89     98.66 o 
   2   4   5      662.21      699.05     29.57 o 
   3   4   5        6.46       -5.01     15.52 o 
   4   4   5      627.83      636.26     40.21 o 
   5   4   5      218.66      249.31     56.05 o 
   6   4   5      292.64      372.44     47.44 o 
   7   4   5      865.61      901.44     74.31 o 
   8   4   5        1.17      -16.69     26.35 o 
  -8   5   5      761.46      710.66    166.62 o 
  -7   5   5      731.01      681.07     88.73 o 
  -6   5   5       84.73       77.79     28.75 o 
  -5   5   5      476.39      452.66     43.10 o 
  -4   5   5     1730.90     1632.03     72.07 o 
  -3   5   5     6124.52     5966.90    125.11 o 
  -2   5   5     8132.74     7757.50    171.88 o 
  -1   5   5     4610.21     4536.30     69.97 o 
   0   5   5     5503.19     5485.72     86.89 o 
   1   5   5     1730.04     1649.62     58.74 o 
   2   5   5       39.89       30.50     18.13 o 
   3   5   5      211.45      213.38     26.03 o 
   4   5   5       22.07       27.16     26.90 o 
   5   5   5       42.22       39.46     23.80 o 
   6   5   5      581.86      617.80     74.48 o 
   7   5   5     1102.13     1162.61     84.91 o 
   8   5   5      853.99      684.30     89.52 o 
  -8   6   5      259.17      203.41     59.32 o 
  -7   6   5      117.31      110.67     48.81 o 
  -6   6   5     2699.31     2331.20     95.44 o 
  -5   6   5     1610.09     1446.50     66.53 o 
  -4   6   5       71.64      107.05     43.00 o 
  -3   6   5     1843.65     1734.00    159.02 o 
  -2   6   5     3743.09     3677.01    113.76 o 
  -1   6   5      361.52      350.06     27.02 o 
   0   6   5        8.92       25.07     17.56 o 
   1   6   5       61.36       25.54     18.89 o 
   2   6   5     2131.51     2053.08     86.82 o 
   3   6   5     6616.87     6564.35    111.27 o 
   4   6   5     5109.30     4910.85    159.43 o 
   5   6   5      358.60      441.49     49.43 o 
   6   6   5      427.56      411.80     56.34 o 
   7   6   5        7.14       76.99     34.87 o 
   8   6   5      338.50      462.66     79.01 o 
  -8   7   5       17.66       72.41     92.74 o 
  -7   7   5       19.22      -36.51     36.51 o 
  -6   7   5       17.70        2.79     23.66 o 
  -5   7   5      119.49      143.11     35.25 o 
  -4   7   5        2.24      -12.21     18.67 o 
  -3   7   5       36.22       29.72     24.68 o 
  -2   7   5       30.31       26.61     20.41 o 
  -1   7   5     1125.24     1182.39    131.26 o 
   0   7   5     1618.50     1487.91     60.64 o 
   1   7   5      746.87      760.18     51.47 o 
   2   7   5        2.16       39.79     21.03 o 
   3   7   5      100.68      144.00     28.71 o 
   4   7   5      245.24      294.63     32.58 o 
   5   7   5      299.43      256.38     39.95 o 
   6   7   5        0.70       30.45     24.46 o 
   7   7   5        5.52        0.42     41.16 o 
  -7   8   5      137.37      144.48     75.84 o 
  -6   8   5      779.06      726.30     93.80 o 
  -5   8   5      189.55      189.81     74.93 o 
  -4   8   5      164.69      160.80     43.63 o 
  -3   8   5       18.89       42.88     29.47 o 
  -2   8   5      154.61      203.05     43.81 o 
  -1   8   5       12.69       24.28     39.77 o 
   0   8   5       51.12       29.35     27.41 o 
   1   8   5      368.44      394.16     42.38 o 
   2   8   5     1046.25     1124.46     79.00 o 
   3   8   5     2088.52     1883.24     76.86 o 
   4   8   5     2809.71     2688.68     85.06 o 
   5   8   5      312.54      286.36     53.96 o 
   6   8   5       85.68      100.66     38.18 o 
   7   8   5      105.51      145.25     43.92 o 
  -7   9   5      531.51      553.03     94.04 o 
  -6   9   5      764.69      838.00    107.16 o 
  -5   9   5     2480.72     2492.29    130.45 o 
  -4   9   5      608.87      584.62     74.45 o 
  -3   9   5     1185.99     1187.07    100.50 o 
  -2   9   5     2855.51     2547.30    215.77 o 
  -1   9   5     1420.19     1417.37     97.92 o 
   0   9   5     3348.95     3079.71    127.50 o 
   1   9   5      366.99      400.78     45.34 o 
   2   9   5        9.67       24.69     20.97 o 
   3   9   5        6.18       -5.98     27.48 o 
   4   9   5       21.54        3.19     19.84 o 
   5   9   5        3.52       66.83     32.80 o 
   6   9   5        9.35       60.81     43.84 o 
  -6  10   5       13.59      206.10     55.30 o 
  -5  10   5       77.62       39.24     67.16 o 
  -4  10   5      164.22      180.17     49.10 o 
  -3  10   5      703.90      629.67     80.56 o 
  -2  10   5       43.71       80.12     52.52 o 
  -1  10   5      149.69      123.94     39.18 o 
   0  10   5      624.14      519.11     74.35 o 
   1  10   5      590.66      612.93     73.22 o 
   2  10   5      439.43      459.10     51.17 o 
   3  10   5      219.95      302.02     45.00 o 
   4  10   5     1032.28      859.57     84.58 o 
   5  10   5      851.62      908.03     95.31 o 
   6  10   5      844.18      872.03    107.72 o 
  -5  11   5        0.06      -22.23     30.81 o 
  -4  11   5      162.19      276.77     59.37 o 
  -3  11   5        3.74        5.38     30.70 o 
  -2  11   5        0.92       36.45     28.68 o 
  -1  11   5      111.84      146.89     42.13 o 
   0  11   5      160.50      148.08     47.83 o 
   1  11   5       95.33       73.22     36.09 o 
   2  11   5        4.04       53.81     32.70 o 
   3  11   5        0.06       -1.27     30.28 o 
   4  11   5        2.80       49.11     53.91 o 
   5  11   5       45.29       72.20     55.92 o 
  -4  12   5      378.33      486.44     76.37 o 
  -3  12   5      116.90      102.76     46.91 o 
  -2  12   5      117.90      135.79     63.19 o 
  -1  12   5     1233.91     1148.50    106.54 o 
   0  12   5     1352.69     1402.32    114.46 o 
   1  12   5      428.58      434.44     67.90 o 
   2  12   5      176.31      159.38     71.35 o 
   3  12   5       22.32       -6.78     35.63 o 
   4  12   5      755.08      874.80    103.48 o 
  -3  13   5      327.55      440.67     75.64 o 
  -2  13   5      186.04      168.51     55.08 o 
  -1  13   5      462.70      552.93     89.44 o 
   0  13   5      242.39      234.83     55.18 o 
   1  13   5     1114.44      996.01    156.65 o 
   2  13   5      416.66      269.93     89.56 o 
   3  13   5      113.65      156.16     47.79 o 
  -9   0   6       91.08       60.83     61.43 o 
  -8   0   6      595.97      469.35    105.44 o 
  -7   0   6     1545.82     1334.86    151.29 o 
  -6   0   6     5634.51     5258.50    147.74 o 
  -5   0   6      156.45      156.44     31.64 o 
  -4   0   6      554.09      684.07     76.73 o 
  -3   0   6     1110.98     1058.33     46.57 o 
  -2   0   6        8.25       39.05     21.45 o 
  -1   0   6      294.71      326.94     22.39 o 
   0   0   6     5962.56     6037.56    327.04 o 
   1   0   6     2038.73     1795.51     62.29 o 
   2   0   6     7524.49     6942.33    123.57 o 
   3   0   6    25800.78    27962.21    271.68 o 
   4   0   6     8306.01     8028.79    172.11 o 
   5   0   6      864.66      879.17     72.86 o 
   6   0   6      323.84      286.24     52.91 o 
   7   0   6     1261.41     1212.61    188.26 o 
   8   0   6     1192.22     1356.15    161.21 o 
   9   0   6      392.75      287.94     91.40 o 
  -9   1   6        0.80      -51.22     62.20 o 
  -8   1   6      298.70      294.25     77.88 o 
  -7   1   6      101.58       63.11     31.80 o 
  -6   1   6      456.40      432.90     36.65 o 
  -5   1   6      395.80      434.34     30.41 o 
  -4   1   6     1296.58     1318.55     39.71 o 
  -3   1   6     7143.61     7512.85     80.80 o 
  -2   1   6     5983.95     6388.77     76.16 o 
  -1   1   6     3144.65     3335.19     45.84 o 
   0   1   6      273.91      284.36     22.53 o 
   1   1   6     1019.65      993.64     35.15 o 
   2   1   6      321.06      342.95     20.94 o 
   3   1   6      884.64      905.09     29.81 o 
   4   1   6       23.23       39.45     28.70 o 
   5   1   6        1.57        3.32     18.40 o 
   6   1   6       15.86        8.86     22.12 o 
   7   1   6        6.09       17.75     48.94 o 
   8   1   6      502.08      568.11     64.38 o 
  -9   2   6      220.86      159.36     60.33 o 
  -8   2   6       45.21      145.46     50.46 o 
  -7   2   6      441.53      445.97     56.46 o 
  -6   2   6     1902.97     1799.70     61.06 o 
  -5   2   6      299.70      277.94     30.88 o 
  -4   2   6      679.30      715.81     39.76 o 
  -3   2   6     2084.09     1997.92     45.73 o 
  -2   2   6      542.54      581.54     27.75 o 
  -1   2   6      606.45      593.57     30.86 o 
   0   2   6      258.42      262.93     22.08 o 
   1   2   6       71.71       88.58     13.89 o 
   2   2   6      654.26      590.64     26.24 o 
   3   2   6     1574.40     1472.61     37.91 o 
   4   2   6       30.21       55.85     21.61 o 
   5   2   6      154.41      173.07     34.01 o 
   6   2   6        2.33       11.18     22.78 o 
   7   2   6       90.17      104.83     33.48 o 
   8   2   6      265.34      321.16     49.64 o 
  -9   3   6        4.57      152.28     82.57 o 
  -8   3   6      424.09      495.47     77.47 o 
  -7   3   6      739.40      830.70     92.10 o 
  -6   3   6      159.71      261.81     46.83 o 
  -5   3   6      482.25      518.55     43.76 o 
  -4   3   6      338.21      415.31     37.70 o 
  -3   3   6     4896.03     4639.70    105.89 o 
  -2   3   6     6341.18     6161.40    116.65 o 
  -1   3   6     8820.87     9073.49     99.71 o 
   0   3   6     7471.79     7701.73     99.84 o 
   1   3   6      326.19      381.57     20.93 o 
   2   3   6      607.96      667.03     30.39 o 
   3   3   6     1326.23     1287.82     37.65 o 
   4   3   6     1339.35     1338.91     62.80 o 
   5   3   6       10.24       56.71     23.09 o 
   6   3   6      781.60      859.00     68.33 o 
   7   3   6     1201.67     1254.86     86.60 o 
   8   3   6      441.43      419.71     57.86 o 
  -8   4   6      845.56      820.07    161.76 o 
  -7   4   6      495.36      617.84    262.59 o 
  -6   4   6      113.46      118.74     40.85 o 
  -5   4   6      563.27      595.48     47.35 o 
  -4   4   6      478.32      506.84     42.55 o 
  -3   4   6     2156.16     2343.26     79.18 o 
  -2   4   6       52.04       83.13     24.64 o 
  -1   4   6      903.67     1040.39     33.49 o 
   0   4   6     6205.86     6409.46     91.97 o 
   1   4   6     5107.21     5254.51     86.32 o 
   2   4   6     1729.06     1775.18     44.75 o 
   3   4   6       80.70       91.90     18.52 o 
   4   4   6     2635.10     2627.13     84.77 o 
   5   4   6     2942.83     2816.59     95.74 o 
   6   4   6     2654.17     2612.99    145.38 o 
   7   4   6     1134.86     1244.88     85.32 o 
   8   4   6       81.41       94.87     36.38 o 
  -8   5   6      521.26      628.00     94.18 o 
  -7   5   6      207.90      341.22     66.01 o 
  -6   5   6      371.25      347.40     41.01 o 
  -5   5   6     2368.04     2175.13     74.83 o 
  -4   5   6     1779.40     1929.39     86.91 o 
  -3   5   6       12.51       17.54     20.69 o 
  -2   5   6        8.17       12.43     19.73 o 
  -1   5   6      104.52      151.72     18.52 o 
   0   5   6     1897.34     2038.31     62.42 o 
   1   5   6     7879.60     8238.26    198.98 o 
   2   5   6     1309.13     1364.50     49.38 o 
   3   5   6        5.19       19.34     18.12 o 
   4   5   6      476.59      429.58     48.52 o 
   5   5   6      701.09      647.66     58.09 o 
   6   5   6      433.12      420.37     50.73 o 
   7   5   6        8.57       25.67     25.02 o 
   8   5   6        2.92       11.28     55.90 o 
  -8   6   6      444.22      475.65     86.86 o 
  -7   6   6      267.05      398.28     73.78 o 
  -6   6   6      528.75      583.13     60.18 o 
  -5   6   6        5.83        6.47     17.80 o 
  -4   6   6       31.66       17.39     21.93 o 
  -3   6   6      107.67      105.62     35.45 o 
  -2   6   6      645.19      645.68     52.87 o 
  -1   6   6        1.89       10.48     20.18 o 
   0   6   6      249.50      295.12     29.48 o 
   1   6   6     2606.32     2445.27     66.12 o 
   2   6   6      751.82      803.41     52.45 o 
   3   6   6      937.24     1009.40     53.28 o 
   4   6   6        4.82       29.04     18.61 o 
   5   6   6      698.58      755.02     62.77 o 
   6   6   6      809.19      846.83    109.30 o 
   7   6   6      252.36      400.98     75.38 o 
   8   6   6      305.27      411.30     71.00 o 
  -8   7   6       69.66      142.31     71.28 o 
  -7   7   6        1.51       40.48     43.81 o 
  -6   7   6      676.67      663.46     69.42 o 
  -5   7   6     2883.78     2948.53    114.92 o 
  -4   7   6     4075.78     3656.40    115.14 o 
  -3   7   6      851.76      966.67     91.36 o 
  -2   7   6      720.54      741.34    108.45 o 
  -1   7   6      878.40      863.93     60.72 o 
   0   7   6     2923.49     3041.48     76.86 o 
   1   7   6     6130.17     5736.91    174.59 o 
   2   7   6     2485.81     2375.73    114.11 o 
   3   7   6       82.97       79.21     23.59 o 
   4   7   6      486.55      588.71     45.33 o 
   5   7   6      214.80      197.48     34.95 o 
   6   7   6      129.60      147.27     35.80 o 
   7   7   6        6.99       11.16     30.74 o 
  -7   8   6       75.21      121.22     54.47 o 
  -6   8   6      128.10       91.31    112.41 o 
  -5   8   6     1490.39     1452.31     87.51 o 
  -4   8   6      648.49      663.62     98.09 o 
  -3   8   6      763.26      877.23     88.71 o 
  -2   8   6      344.49      360.60     44.27 o 
  -1   8   6     1031.59     1075.13     85.91 o 
   0   8   6     1610.70     1613.47     91.80 o 
   1   8   6      570.31      632.30     51.04 o 
   2   8   6       55.77       68.00     24.94 o 
   3   8   6      256.87      268.10     39.54 o 
   4   8   6     1870.19     1713.28     80.72 o 
   5   8   6     2671.66     2549.14    100.77 o 
   6   8   6     1177.90     1164.53    105.02 o 
   7   8   6      206.24      215.65     73.19 o 
  -7   9   6       82.25      126.53     52.86 o 
  -6   9   6       31.50       80.11     71.18 o 
  -5   9   6        0.70        3.15     64.26 o 
  -4   9   6      434.98      531.45     75.43 o 
  -3   9   6      339.18      293.41     56.38 o 
  -2   9   6        0.45      -12.14     28.74 o 
  -1   9   6      428.85      366.06     58.39 o 
   0   9   6     1363.77     1439.17    100.19 o 
   1   9   6       71.34       55.29     67.18 o 
   2   9   6      952.88      866.73     64.04 o 
   3   9   6       68.15       63.80     46.60 o 
   4   9   6       89.27      160.24     27.72 o 
   5   9   6      310.16      315.83     78.25 o 
   6   9   6        0.01       59.25     47.59 o 
  -6  10   6      152.88      188.29     60.75 o 
  -5  10   6      250.15      295.34     60.12 o 
  -4  10   6      268.73      295.69     57.09 o 
  -3  10   6      346.01      367.49     65.32 o 
  -2  10   6       12.22       11.58     27.26 o 
  -1  10   6      315.89      348.83     65.37 o 
   0  10   6     1021.39      951.88     91.22 o 
   1  10   6       31.57       40.71     33.55 o 
   2  10   6      585.03      643.25     77.43 o 
   3  10   6      310.40      293.99     44.91 o 
   4  10   6      759.03      746.59    116.26 o 
   5  10   6      707.12      629.37    112.93 o 
   6  10   6      241.84      376.81     96.81 o 
  -5  11   6      255.13      329.22     66.36 o 
  -4  11   6      492.41      445.38     94.40 o 
  -3  11   6      677.02      674.21     86.33 o 
  -2  11   6     1378.29     1204.38    108.31 o 
  -1  11   6     2675.27     2531.26    130.48 o 
   0  11   6     1456.03     1536.62    170.22 o 
   1  11   6      457.32      450.23     69.01 o 
   2  11   6      146.69      289.75     56.70 o 
   3  11   6        5.73       -8.44     50.91 o 
   4  11   6       48.95       96.16     51.21 o 
   5  11   6       51.44       96.11     58.05 o 
  -4  12   6       29.24       90.78     81.28 o 
  -3  12   6       60.64       55.88     36.45 o 
  -2  12   6       64.13       -4.82     29.54 o 
  -1  12   6        2.53        7.24     36.97 o 
   0  12   6       39.31       74.83     43.18 o 
   1  12   6       29.92       35.32     38.58 o 
   2  12   6      363.46      459.03    104.90 o 
   3  12   6     1401.30     1225.75    152.78 o 
  -2  13   6       22.41      122.81     42.56 o 
  -1  13   6      196.49      237.17     59.77 o 
   0  13   6      270.65      238.78     62.32 o 
   1  13   6       85.68      100.78     61.23 o 
   2  13   6       51.28       63.17     63.36 o 
  -9   1   7      302.80      243.72     63.91 o 
  -8   1   7       52.28       30.82     46.05 o 
  -7   1   7      183.20      156.94     48.50 o 
  -6   1   7      308.86      314.08     33.45 o 
  -5   1   7        6.66       -1.11     18.34 o 
  -4   1   7     2890.11     2742.53     56.13 o 
  -3   1   7     9827.22     9564.96    106.36 o 
  -2   1   7    11709.61    11869.71     97.31 o 
  -1   1   7     1233.69     1169.42     28.42 o 
   0   1   7      475.69      597.11     42.02 o 
   1   1   7     2104.57     2003.11     51.42 o 
   2   1   7     3327.59     3285.17     65.77 o 
   3   1   7     5318.74     5072.78     70.81 o 
   4   1   7     1217.60     1230.17     62.24 o 
   5   1   7      253.33      269.36     54.40 o 
   6   1   7     1177.06     1156.20     76.26 o 
   7   1   7      407.60      391.65     52.32 o 
   8   1   7        2.85       -7.03     60.46 o 
  -9   2   7      186.03      242.15     76.22 o 
  -8   2   7     1776.61     1593.46    125.64 o 
  -7   2   7     2862.63     2782.10    108.93 o 
  -6   2   7     1311.88     1353.30     55.72 o 
  -5   2   7      786.71      862.66     46.73 o 
  -4   2   7       51.69       85.57     21.23 o 
  -3   2   7      356.27      404.38     23.68 o 
  -2   2   7     2481.19     2485.31     55.95 o 
  -1   2   7       56.82       67.47     18.01 o 
   0   2   7     1675.71     1614.06     46.02 o 
   1   2   7     1055.73      952.82     27.82 o 
   2   2   7     8531.98     8275.28     91.52 o 
   3   2   7     1280.05     1247.89     37.79 o 
   4   2   7     2816.23     2503.34     81.30 o 
   5   2   7     1122.43     1236.26     97.77 o 
   6   2   7     1984.69     1904.62     85.48 o 
   7   2   7     2031.66     2138.86    138.07 o 
   8   2   7     1372.18     1605.78    112.34 o 
  -8   3   7       24.57      -27.59     37.76 o 
  -7   3   7      401.86      527.12     75.23 o 
  -6   3   7     1326.94     1423.28    148.98 o 
  -5   3   7      206.81      255.64     33.17 o 
  -4   3   7      239.50      311.74     35.39 o 
  -3   3   7       40.63       47.06     25.23 o 
  -2   3   7      656.34      736.82     36.70 o 
  -1   3   7     8371.42     8094.81    174.45 o 
   0   3   7     1528.50     1521.80     46.17 o 
   1   3   7     2240.43     2075.04     55.60 o 
   2   3   7      929.06      953.81     34.14 o 
   3   3   7      308.32      336.36     25.25 o 
   4   3   7        4.75       15.40     18.70 o 
   5   3   7       83.70       31.21     23.38 o 
   6   3   7      158.26      191.94     36.08 o 
   7   3   7      161.81      197.30     40.54 o 
   8   3   7      143.94      221.84     46.31 o 
  -8   4   7      300.24      299.84     69.02 o 
  -7   4   7       61.77      147.88    104.72 o 
  -6   4   7      645.08      622.91     50.57 o 
  -5   4   7       71.06       68.19     23.09 o 
  -4   4   7     1155.32     1160.14     58.28 o 
  -3   4   7       13.66        7.87     22.45 o 
  -2   4   7      456.89      411.59     43.14 o 
  -1   4   7     3979.57     4065.16    120.27 o 
   0   4   7       12.14       14.33     12.68 o 
   1   4   7     5355.76     5534.91     74.72 o 
   2   4   7     4022.04     3917.79     84.57 o 
   3   4   7      494.81      558.58     31.54 o 
   4   4   7       15.06       13.21     18.17 o 
   5   4   7     1017.88     1149.05    106.33 o 
   6   4   7      421.20      422.70     71.72 o 
   7   4   7      418.40      563.98     63.13 o 
   8   4   7      436.64      567.41     64.65 o 
  -8   5   7        6.13        5.09     41.23 o 
  -7   5   7       17.34      -64.68     67.16 o 
  -6   5   7      225.10      248.22     36.34 o 
  -5   5   7     1702.53     1618.83     71.00 o 
  -4   5   7     1955.14     1829.32     78.36 o 
  -3   5   7     2350.97     2231.53     83.67 o 
  -2   5   7     2368.51     2106.44     98.87 o 
  -1   5   7     3597.39     3277.02     64.69 o 
   0   5   7     6305.56     6122.26    129.77 o 
   1   5   7     2441.66     2278.93     68.91 o 
   2   5   7     1035.28     1088.40     40.08 o 
   3   5   7     1028.50     1066.55     56.45 o 
   4   5   7      320.99      298.81     39.41 o 
   5   5   7      409.66      373.09     46.29 o 
   6   5   7       23.81       39.52     24.74 o 
   7   5   7      270.54      287.70     77.16 o 
   8   5   7      420.89      385.59     58.42 o 
  -8   6   7       14.26       -4.74     53.39 o 
  -7   6   7        8.78       13.85     42.88 o 
  -6   6   7      355.47      360.22     44.96 o 
  -5   6   7     1630.82     1624.16     73.60 o 
  -4   6   7     2266.63     2358.74     92.22 o 
  -3   6   7       90.15       91.79     31.74 o 
  -2   6   7      104.24       75.23     24.35 o 
  -1   6   7      740.21      667.48     54.75 o 
   0   6   7      118.95      127.24     22.17 o 
   1   6   7      849.74      821.96     46.00 o 
   2   6   7      328.40      364.67     34.66 o 
   3   6   7     2444.55     2356.94     88.56 o 
   4   6   7      833.05      828.62     60.57 o 
   5   6   7     4295.66     4210.71    124.22 o 
   6   6   7      953.99      957.69     75.40 o 
   7   6   7      232.05      327.32     61.15 o 
  -7   7   7      229.53      186.75     58.38 o 
  -6   7   7        0.17       16.28     25.05 o 
  -5   7   7      177.05      213.27     39.97 o 
  -4   7   7     1436.80     1373.53     81.74 o 
  -3   7   7       92.98      112.16     33.08 o 
  -2   7   7      103.02      162.54     44.53 o 
  -1   7   7        0.74        5.56     18.11 o 
   0   7   7      215.71      225.05     36.44 o 
   1   7   7     1041.97      990.43     56.73 o 
   2   7   7      511.22      513.80     48.61 o 
   3   7   7       74.19       49.04     19.57 o 
   4   7   7        1.54      -12.11     29.94 o 
   5   7   7        4.51       40.25     28.99 o 
   6   7   7        3.95       10.61     55.90 o 
   7   7   7       12.89       78.40     45.10 o 
  -7   8   7      111.66      132.69     53.71 o 
  -6   8   7      467.19      511.48     52.96 o 
  -5   8   7      921.79      757.62     71.43 o 
  -4   8   7     1314.77     1274.77     83.26 o 
  -3   8   7      269.23      327.70     44.06 o 
  -2   8   7     1543.27     1444.92    108.23 o 
  -1   8   7      427.05      435.68     51.12 o 
   0   8   7       88.64      135.59     33.69 o 
   1   8   7       93.55      142.17     40.28 o 
   2   8   7        2.89       15.37     20.68 o 
   3   8   7     1187.98     1180.96     74.07 o 
   4   8   7     2025.48     1793.70    101.67 o 
   5   8   7     1114.85     1030.19     95.99 o 
   6   8   7      309.69      340.84     81.92 o 
   7   8   7        3.43       28.73     43.17 o 
  -6   9   7      672.69      691.29    129.90 o 
  -5   9   7      946.46      975.29    105.24 o 
  -4   9   7      368.95      345.49     49.43 o 
  -3   9   7      764.30      754.79     66.95 o 
  -2   9   7      440.85      381.95     62.19 o 
  -1   9   7     1793.32     1754.34    108.41 o 
   0   9   7     3582.19     3504.25    145.94 o 
   1   9   7     1743.72     1730.39    191.08 o 
   2   9   7     1168.97     1195.04     80.57 o 
   3   9   7      145.27      208.18     36.14 o 
   4   9   7        2.10        6.26     49.47 o 
   5   9   7       18.10      166.67     55.43 o 
   6   9   7       63.24       60.78     45.55 o 
  -6  10   7      119.93       88.21     46.13 o 
  -5  10   7       11.01        7.09     36.74 o 
  -4  10   7       26.67       25.30     35.62 o 
  -3  10   7      783.97      828.99     94.29 o 
  -2  10   7      364.25      332.90     61.51 o 
  -1  10   7       49.61       50.19     37.62 o 
   0  10   7      778.21      594.12    137.87 o 
   1  10   7     1455.18     1302.51    105.11 o 
   2  10   7      352.40      268.36     57.64 o 
   3  10   7      289.03      355.99     49.20 o 
   4  10   7      149.92      184.82     46.61 o 
   5  10   7      230.25      322.43     80.78 o 
  -5  11   7        8.78      -48.64     55.77 o 
  -4  11   7        0.09       17.29     29.33 o 
  -3  11   7       72.74       41.25     42.40 o 
  -2  11   7       10.39      -27.19     27.19 o 
  -1  11   7      629.45      678.50    120.38 o 
   0  11   7      353.10      302.28     59.88 o 
   1  11   7      113.19       87.30     70.34 o 
   2  11   7       31.26       17.95     45.45 o 
   3  11   7      324.12      453.44     74.93 o 
  -4  12   7      246.65      305.24     86.73 o 
  -3  12   7      107.60      100.05     41.12 o 
  -2  12   7      133.35      145.66     46.18 o 
  -1  12   7      161.06      180.01     52.82 o 
   0  12   7      117.29       91.13     48.46 o 
   1  12   7      231.51      291.90     63.53 o 
   2  12   7        3.39       63.70     37.28 o 
   3  12   7      309.38      217.28     82.22 o 
  -2  13   7     1199.88     1319.77    154.12 o 
  -1  13   7      245.62      188.98     71.77 o 
   0  13   7      314.35      338.78    141.81 o 
   1  13   7      431.79      457.89     81.89 o 
  -8   0   8        7.29      103.75     65.05 o 
  -7   0   8     1962.86     2075.34    164.79 o 
  -6   0   8     2965.08     3093.66    125.41 o 
  -5   0   8     6786.65     6925.73    137.67 o 
  -4   0   8     4779.90     4995.88    109.10 o 
  -3   0   8        4.39       24.32     19.21 o 
  -2   0   8      701.35      817.57     40.00 o 
  -1   0   8      125.51      200.82     27.31 o 
   0   0   8       12.43      -13.46     14.82 o 
   1   0   8       27.43       15.27     18.73 o 
   2   0   8     6019.62     6064.19    173.84 o 
   3   0   8     7872.19     7709.99    396.56 o 
   4   0   8     3878.67     3651.85    185.03 o 
   5   0   8     1706.78     1370.89    140.13 o 
   6   0   8      190.52      234.65     74.18 o 
   7   0   8     1701.01     2020.71    191.08 o 
   8   0   8      534.03      608.78    122.01 o 
  -8   1   8       41.86        5.23     43.32 o 
  -7   1   8       24.66       51.71     50.66 o 
  -6   1   8      661.50      707.04     45.52 o 
  -5   1   8       56.15       55.28     23.78 o 
  -4   1   8      237.29      251.45     26.89 o 
  -3   1   8      451.36      459.26     26.84 o 
  -2   1   8     1411.13     1326.87     33.71 o 
  -1   1   8     1112.45      964.12     31.02 o 
   0   1   8     1353.88     1203.97     42.73 o 
   1   1   8     1097.33     1008.43     40.46 o 
   2   1   8     2715.70     2512.48     61.67 o 
   3   1   8     1310.15     1246.04     58.59 o 
   4   1   8      597.88      663.65     52.51 o 
   5   1   8      178.21      229.07     37.01 o 
   6   1   8       58.34       74.64     30.29 o 
   7   1   8      209.49      287.58     47.09 o 
   8   1   8      228.08      254.58     62.31 o 
  -8   2   8      143.81      199.57     54.79 o 
  -7   2   8        2.04       22.92     73.64 o 
  -6   2   8       54.09       58.69     20.13 o 
  -5   2   8      835.24      811.88     46.03 o 
  -4   2   8       95.93      124.34     23.59 o 
  -3   2   8      183.95      197.51     19.49 o 
  -2   2   8     1384.86     1447.45     47.12 o 
  -1   2   8      655.79      652.76     34.39 o 
   0   2   8      136.83      161.91     21.48 o 
   1   2   8     2553.84     2715.05     69.92 o 
   2   2   8        0.17       -5.36     11.01 o 
   3   2   8        9.61       -2.28     12.90 o 
   4   2   8     1101.10     1056.17     59.49 o 
   5   2   8      942.03      868.49     63.38 o 
   6   2   8       13.48        2.77     24.75 o 
   7   2   8      148.69      192.51     39.39 o 
   8   2   8        0.37       56.32     51.25 o 
  -8   3   8        2.37       64.06     61.63 o 
  -7   3   8      386.47      471.89     72.34 o 
  -6   3   8      472.96      531.37     57.32 o 
  -5   3   8      169.94      174.94     30.10 o 
  -4   3   8      195.51      232.54     31.13 o 
  -3   3   8     2207.36     2322.60    128.35 o 
  -2   3   8     8382.74     8128.42    153.65 o 
  -1   3   8    14223.62    14831.59    170.61 o 
   0   3   8     4716.94     4897.28    157.16 o 
   1   3   8      793.38      788.28     28.08 o 
   2   3   8      277.80      296.84     32.07 o 
   3   3   8      640.29      623.76     32.80 o 
   4   3   8     1470.00     1519.35     68.14 o 
   5   3   8      507.89      579.05     99.49 o 
   6   3   8       10.21       31.25     32.50 o 
   7   3   8      255.39      297.44     48.35 o 
   8   3   8      144.15      195.49     56.06 o 
  -8   4   8      687.20      783.64     97.24 o 
  -7   4   8     1364.26     1403.06    115.03 o 
  -6   4   8     1160.20     1345.61     70.32 o 
  -5   4   8      211.61      246.71     34.59 o 
  -4   4   8      235.43      227.11     32.05 o 
  -3   4   8      695.34      643.79     54.63 o 
  -2   4   8     1041.97     1086.57     64.65 o 
  -1   4   8     1500.56     1545.00     47.04 o 
   0   4   8       16.60       15.90     17.38 o 
   1   4   8      974.87     1012.36     62.80 o 
   2   4   8     2237.00     2236.32     52.20 o 
   3   4   8     1892.80     1862.35     51.16 o 
   4   4   8     1790.74     1767.71     73.05 o 
   5   4   8      424.16      434.98     48.44 o 
   6   4   8     2120.20     2213.18    166.96 o 
   7   4   8     1132.56     1019.52    101.36 o 
   8   4   8      950.56     1059.23    165.13 o 
  -8   5   8       38.88      124.79     49.02 o 
  -7   5   8       79.96      145.51     51.37 o 
  -6   5   8      111.59      116.16     31.00 o 
  -5   5   8      461.41      516.50     47.38 o 
  -4   5   8      712.87      722.94     61.21 o 
  -3   5   8     2869.69     3034.50    145.64 o 
  -2   5   8       35.33       57.62     26.47 o 
  -1   5   8        1.70       17.90     22.19 o 
   0   5   8      362.59      398.57     33.05 o 
   1   5   8      554.76      585.51     39.81 o 
   2   5   8      625.19      585.06     46.30 o 
   3   5   8     1235.80     1228.40     51.15 o 
   4   5   8       13.17        6.80     22.66 o 
   5   5   8       42.69       51.43     31.06 o 
   6   5   8       78.91       51.55     39.47 o 
   7   5   8       30.80       22.09     42.15 o 
  -8   6   8      185.23      182.69     62.30 o 
  -7   6   8      527.69      600.70     87.89 o 
  -6   6   8      421.38      480.22     49.46 o 
  -5   6   8      247.51      302.27     38.29 o 
  -4   6   8      135.65      110.90     53.37 o 
  -3   6   8        1.79        3.63     20.02 o 
  -2   6   8      107.27       91.48     31.45 o 
  -1   6   8       96.86       77.47     26.83 o 
   0   6   8        0.05       -1.73     18.78 o 
   1   6   8      269.80      338.17     34.13 o 
   2   6   8      989.19      923.40     62.32 o 
   3   6   8      532.48      494.13     49.00 o 
   4   6   8      101.59      150.61     39.20 o 
   5   6   8      335.51      332.13     55.35 o 
   6   6   8       30.39       44.65     52.22 o 
   7   6   8      314.10      302.95     59.65 o 
  -7   7   8       55.40       49.66     49.21 o 
  -6   7   8      152.92      141.07     31.05 o 
  -5   7   8      505.30      561.54     52.76 o 
  -4   7   8     1825.01     1806.71     91.53 o 
  -3   7   8     3231.82     3200.58    110.78 o 
  -2   7   8     2877.32     2870.24    115.67 o 
  -1   7   8      941.53      930.32     88.07 o 
   0   7   8     2810.78     2600.46     94.90 o 
   1   7   8     1782.65     1708.23     88.89 o 
   2   7   8     2394.24     2263.87     84.18 o 
   3   7   8     2179.20     2043.94     83.60 o 
   4   7   8      689.70      604.40     71.73 o 
   5   7   8       16.29       92.39     34.06 o 
   6   7   8      185.66      210.60     48.28 o 
   7   7   8        0.71       66.29     44.61 o 
  -7   8   8       41.59       56.32     78.20 o 
  -6   8   8      374.85      437.92     60.78 o 
  -5   8   8       65.72       92.17     38.21 o 
  -4   8   8      495.98      592.79     62.74 o 
  -3   8   8      480.90      421.31     52.99 o 
  -2   8   8      247.36      201.51     39.68 o 
  -1   8   8      101.37       68.61     28.77 o 
   0   8   8       89.89       94.28     29.45 o 
   1   8   8      640.08      520.50    137.79 o 
   2   8   8       22.65       71.82     27.71 o 
   3   8   8      421.61      471.63     50.60 o 
   4   8   8      798.48      846.08     86.49 o 
   5   8   8     1320.45     1319.77    108.12 o 
   6   8   8     1037.43     1102.36    116.16 o 
  -6   9   8      207.42      228.58     39.92 o 
  -5   9   8       34.32       88.88     37.12 o 
  -4   9   8      176.41      187.16     37.85 o 
  -3   9   8      253.68      338.35     49.01 o 
  -2   9   8       29.80       -5.90     20.44 o 
  -1   9   8      677.41      629.81     62.95 o 
   0   9   8      904.59      728.88     83.48 o 
   1   9   8        2.17      -17.57     24.41 o 
   2   9   8      141.36      137.17     84.38 o 
   3   9   8      138.04      178.50     35.77 o 
   4   9   8        7.06       46.64     41.18 o 
   5   9   8      236.00      278.89    111.89 o 
   6   9   8      106.95       94.67     53.04 o 
  -5  10   8       69.26       43.91    107.80 o 
  -4  10   8      585.47      474.17     74.04 o 
  -3  10   8      773.01      681.61     96.63 o 
  -2  10   8      597.80      657.64     79.77 o 
  -1  10   8      279.43      246.12     58.07 o 
   0  10   8      262.41      491.45     74.19 o 
   1  10   8      520.81      778.90     88.82 o 
   2  10   8      314.95      372.82     91.57 o 
   3  10   8       65.95       60.68     58.01 o 
   4  10   8      164.67      139.74     50.39 o 
   5  10   8      211.73      262.98     76.02 o 
  -4  11   8      235.69      383.99    130.47 o 
  -3  11   8       73.43      102.82     43.03 o 
  -2  11   8      150.11      218.84     50.58 o 
  -1  11   8      824.20      842.01    101.82 o 
   0  11   8     1299.23     1274.11    114.51 o 
   1  11   8     2569.74     2600.91    371.03 o 
   2  11   8      841.13      835.99     96.82 o 
   3  11   8       19.66       -6.98     40.96 o 
  -3  12   8        0.90       -5.29     61.80 o 
  -2  12   8       64.75       57.96     36.57 o 
  -1  12   8       15.84       -1.13     37.56 o 
   0  12   8        8.20      -19.48     37.25 o 
   1  12   8       58.82       80.86     73.96 o 
   2  12   8      167.49      112.96     47.82 o 
   3  12   8      283.15      233.86     84.90 o 
  -1  13   8       24.26       29.47     76.96 o 
   0  13   8      270.82      256.52     63.42 o 
  -8   1   9      522.45      595.08     84.45 o 
  -7   1   9      154.94      209.33     53.95 o 
  -6   1   9       65.64      124.87     26.54 o 
  -5   1   9      540.84      522.78     39.12 o 
  -4   1   9        5.20       45.98     18.87 o 
  -3   1   9     2716.83     2582.72     52.44 o 
  -2   1   9     9299.88     9108.89     89.17 o 
  -1   1   9     7186.15     6791.42    110.97 o 
   0   1   9     1046.36     1020.91     43.46 o 
   1   1   9       23.78       19.48     24.61 o 
   2   1   9      389.61      341.76     31.75 o 
   3   1   9     3852.01     3717.98    113.49 o 
   4   1   9     4286.90     4070.88    226.64 o 
   5   1   9      767.37      791.00     84.06 o 
   6   1   9        0.14       47.97     35.44 o 
   7   1   9      245.56      235.37     64.38 o 
   8   1   9      205.37      121.71     77.73 o 
  -8   2   9      710.45      769.52    105.37 o 
  -7   2   9     1582.93     1811.01    122.00 o 
  -6   2   9     2161.39     2192.00     69.59 o 
  -5   2   9     2145.32     2114.62     64.76 o 
  -4   2   9      818.80      835.94     43.83 o 
  -3   2   9      488.23      507.24     33.01 o 
  -2   2   9      265.55      303.56     54.76 o 
  -1   2   9       17.73       -7.77     12.13 o 
   0   2   9     1788.48     1728.40     58.51 o 
   1   2   9       50.25       56.59     17.70 o 
   2   2   9     2569.21     2365.80     64.90 o 
   3   2   9     5044.37     4921.43    137.79 o 
   4   2   9     3175.05     3200.31     95.62 o 
   5   2   9     1235.47     1209.69     96.57 o 
   6   2   9      217.20      233.56     46.93 o 
   7   2   9     1014.18      979.50    259.63 o 
   8   2   9      838.36      997.26    248.49 o 
  -8   3   9      706.19      630.71    130.25 o 
  -7   3   9        0.88       21.60     39.85 o 
  -6   3   9       68.50      101.28     26.36 o 
  -5   3   9      581.40      533.87     46.55 o 
  -4   3   9      479.07      564.44     46.10 o 
  -3   3   9        4.73        0.90     20.09 o 
  -2   3   9      118.88      163.50     32.07 o 
  -1   3   9      108.94      137.85     23.84 o 
   0   3   9      448.93      467.97     35.19 o 
   1   3   9     8005.03     7637.84    121.10 o 
   2   3   9     1379.69     1320.20     66.91 o 
   3   3   9       34.28       38.63     17.00 o 
   4   3   9       11.18      -19.58     19.58 o 
   5   3   9        0.70       39.21     38.88 o 
   6   3   9     1043.42     1025.62    233.83 o 
   7   3   9      399.17      465.64     71.09 o 
   8   3   9       32.04       99.30     44.60 o 
  -8   4   9       37.35      133.58     80.14 o 
  -7   4   9      576.84      581.25     81.55 o 
  -6   4   9     2070.73     2084.83     81.07 o 
  -5   4   9      134.62      170.59     31.84 o 
  -4   4   9      180.63      183.97     30.27 o 
  -3   4   9      661.83      821.27     76.92 o 
  -2   4   9       30.34       -5.98     24.48 o 
  -1   4   9     3638.99     3515.47     75.56 o 
   0   4   9     1981.27     1906.52     58.85 o 
   1   4   9      569.19      618.76     41.20 o 
   2   4   9      108.56      106.05     27.15 o 
   3   4   9     2287.87     2242.31     66.95 o 
   4   4   9      676.63      719.21     92.37 o 
   5   4   9        1.70       19.16     25.57 o 
   6   4   9       35.27       61.21     28.32 o 
   7   4   9      168.45      168.01     50.41 o 
  -8   5   9       47.12      177.01     55.71 o 
  -7   5   9       24.88      -13.69     77.06 o 
  -6   5   9      479.52      588.02     53.91 o 
  -5   5   9     1394.45     1236.64     69.99 o 
  -4   5   9     1143.15     1199.21     77.53 o 
  -3   5   9      602.35      618.23     73.00 o 
  -2   5   9      967.50      911.19     66.03 o 
  -1   5   9     3146.07     3051.85    135.91 o 
   0   5   9     9361.56     8771.75    128.60 o 
   1   5   9     4150.46     4102.69    102.32 o 
   2   5   9     2251.18     2118.14     67.37 o 
   3   5   9      194.55      250.13     31.75 o 
   4   5   9      203.41      211.97     48.79 o 
   5   5   9      296.21      364.62     57.70 o 
   6   5   9        1.85       16.16     39.55 o 
   7   5   9        7.25       37.60     31.02 o 
  -7   6   9        5.98      -35.96     35.96 o 
  -6   6   9      147.34      298.88     41.09 o 
  -5   6   9     1620.60     1428.81     76.46 o 
  -4   6   9     2594.73     2483.20    116.23 o 
  -3   6   9     2810.85     2897.00    105.19 o 
  -2   6   9      948.40      828.04     65.86 o 
  -1   6   9       91.25       63.11     41.93 o 
   0   6   9     1214.99     1216.42     73.29 o 
   1   6   9        6.93      -15.25     15.66 o 
   2   6   9      268.46      289.66     33.90 o 
   3   6   9      850.51      863.93     51.08 o 
   4   6   9     1129.53     1061.28     92.04 o 
   5   6   9     3242.97     2932.34    259.71 o 
   6   6   9     2565.58     2830.98    141.24 o 
   7   6   9      747.06      738.82     90.75 o 
  -7   7   9       23.74       92.50     87.28 o 
  -6   7   9        0.85        5.27     29.82 o 
  -5   7   9      537.55      511.81     52.20 o 
  -4   7   9      536.04      557.22     60.91 o 
  -3   7   9       70.83       71.39     29.49 o 
  -2   7   9        0.64        3.78     21.76 o 
  -1   7   9       23.76       67.99     25.54 o 
   0   7   9      853.73      865.76     66.72 o 
   1   7   9     1076.03      910.87     66.04 o 
   2   7   9        3.93       -6.97     16.83 o 
   3   7   9       68.37       73.31     27.88 o 
   4   7   9        7.30      -18.69     39.32 o 
   5   7   9       31.03       54.80     35.00 o 
   6   7   9        9.75       54.94     35.29 o 
  -6   8   9        2.74       53.75     26.84 o 
  -5   8   9      192.14      253.77     61.89 o 
  -4   8   9     1521.08     1380.97    100.70 o 
  -3   8   9      711.49      784.22     70.78 o 
  -2   8   9       21.24       47.84     26.26 o 
  -1   8   9      197.48      171.37     51.06 o 
   0   8   9     1425.94     1319.09     82.71 o 
   1   8   9        7.07       19.57     23.45 o 
   2   8   9        2.27      -24.95     59.47 o 
   3   8   9       38.77       28.33     22.85 o 
   4   8   9      629.75      714.71     80.69 o 
   5   8   9      530.73      450.87    104.87 o 
   6   8   9      500.00      557.40     76.91 o 
  -6   9   9       22.07      126.33     31.54 o 
  -5   9   9      439.84      535.17     65.01 o 
  -4   9   9      450.95      493.79     69.90 o 
  -3   9   9      722.88      731.83     75.22 o 
  -2   9   9      146.34      167.24     38.39 o 
  -1   9   9      868.06      685.03     67.78 o 
   0   9   9     1719.56     1729.77     92.97 o 
   1   9   9     3264.39     3487.53    200.17 o 
   2   9   9     2868.60     2690.67    189.45 o 
   3   9   9      850.66      943.02     93.16 o 
   4   9   9       44.77      109.65     39.16 o 
   5   9   9       87.09      114.02     44.90 o 
  -5  10   9       71.58      126.69     54.56 o 
  -4  10   9       68.49       91.87     33.85 o 
  -3  10   9      189.72      153.62     35.69 o 
  -2  10   9       13.77       12.48     30.60 o 
  -1  10   9      304.45      304.05    107.90 o 
   0  10   9       14.92       28.35     35.55 o 
   1  10   9       26.29      -12.30     41.31 o 
   2  10   9      406.33      344.88     64.17 o 
   3  10   9      307.99      303.13     91.35 o 
   4  10   9      131.47       81.67     52.89 o 
   5  10   9       28.55       36.97     49.52 o 
  -4  11   9      206.65      166.32    103.88 o 
  -3  11   9       29.22       48.05     74.70 o 
  -2  11   9        1.87       46.03     87.78 o 
  -1  11   9       48.71       20.98     34.62 o 
   0  11   9        0.95       14.63     35.64 o 
   1  11   9      240.74      299.81     64.45 o 
   2  11   9       41.97       45.81     39.01 o 
   3  11   9       53.36      113.72     48.06 o 
  -3  12   9      167.07      159.75     56.23 o 
  -2  12   9      208.47      235.68     63.81 o 
  -1  12   9      117.78      125.51     50.31 o 
   0  12   9        0.12        2.19     33.09 o 
   1  12   9        7.21       -6.28     36.41 o 
   2  12   9      436.12      523.04    127.42 o 
  -8   0  10      196.14      113.68     68.28 o 
  -7   0  10      428.06      494.86    105.04 o 
  -6   0  10      509.13      498.66    135.46 o 
  -5   0  10     2039.10     2184.15    183.10 o 
  -4   0  10     2927.52     2907.40     87.39 o 
  -3   0  10      411.82      461.21     40.75 o 
  -2   0  10      953.72      956.07     65.83 o 
  -1   0  10      366.23      434.89     49.65 o 
   0   0  10       74.77      186.73     34.76 o 
   1   0  10      134.70      165.44     35.62 o 
   2   0  10       17.15       20.76     26.40 o 
   3   0  10      401.61      426.01     47.17 o 
   4   0  10     1311.61     1248.18    133.08 o 
   5   0  10     1045.39     1263.21    145.34 o 
   6   0  10     2153.17     2152.94    174.26 o 
   7   0  10     1029.13      849.59    141.86 o 
   8   0  10      278.36      254.25     81.67 o 
  -8   1  10      281.72      313.05     98.49 o 
  -7   1  10       34.02      -39.65     48.73 o 
  -6   1  10        4.37       28.50     24.15 o 
  -5   1  10       71.98       63.85     25.86 o 
  -4   1  10      468.40      524.88     42.54 o 
  -3   1  10      353.89      372.90     29.72 o 
  -2   1  10     1455.67     1462.84     54.71 o 
  -1   1  10     2695.35     2634.76     79.98 o 
   0   1  10     3843.66     3817.16    112.97 o 
   1   1  10     4184.09     4215.44     88.43 o 
   2   1  10     3184.53     3171.26     76.16 o 
   3   1  10      616.62      581.54     38.61 o 
   4   1  10      597.60      598.85     81.38 o 
   5   1  10      352.85      283.73     52.52 o 
   6   1  10      348.14      415.09     65.27 o 
   7   1  10       12.54       46.67     38.63 o 
  -8   2  10       22.12       -2.63     54.04 o 
  -7   2  10      159.36      183.54     75.32 o 
  -6   2  10      334.36      355.75     47.22 o 
  -5   2  10      282.64      346.52     38.57 o 
  -4   2  10      828.65      866.77     52.53 o 
  -3   2  10      496.91      551.16     41.27 o 
  -2   2  10      237.51      249.67     37.44 o 
  -1   2  10      181.73      188.22     26.19 o 
   0   2  10       83.90       81.71     20.53 o 
   1   2  10        7.20        6.37     15.66 o 
   2   2  10      111.77      141.56     23.28 o 
   3   2  10       14.01       19.27     19.15 o 
   4   2  10      780.68      701.51     77.03 o 
   5   2  10       21.23       31.26     29.58 o 
   6   2  10      110.46      112.06     51.21 o 
   7   2  10        4.75       -0.40     36.73 o 
  -8   3  10      106.65      186.82     89.86 o 
  -7   3  10      133.35      145.43     76.17 o 
  -6   3  10       43.18       69.93     24.23 o 
  -5   3  10      433.86      449.64     46.04 o 
  -4   3  10       25.29       47.08     22.14 o 
  -3   3  10      634.21      698.54     71.65 o 
  -2   3  10      589.48      499.92     50.55 o 
  -1   3  10     2977.81     2747.63    113.49 o 
   0   3  10     2180.14     2018.33     62.83 o 
   1   3  10     3020.91     2993.46     76.60 o 
   2   3  10      653.97      703.69     50.31 o 
   3   3  10     1863.74     1944.37     63.47 o 
   4   3  10      803.92      774.10     80.57 o 
   5   3  10      651.48      650.81     79.61 o 
   6   3  10       32.87      110.86     37.85 o 
   7   3  10       28.86       48.21     37.51 o 
  -8   4  10      447.32      544.57    120.53 o 
  -7   4  10     1110.29     1090.33    107.56 o 
  -6   4  10     1603.80     1698.93    101.30 o 
  -5   4  10     1454.97     1504.68     72.40 o 
  -4   4  10     1637.55     1668.48     86.23 o 
  -3   4  10     1033.80     1125.76     72.67 o 
  -2   4  10     1665.13     1515.10     77.42 o 
  -1   4  10     2005.52     1770.05     80.45 o 
   0   4  10       88.65      115.50     23.33 o 
   1   4  10       78.97      174.19     26.41 o 
   2   4  10      612.72      639.86     44.88 o 
   3   4  10      942.54      987.50     50.98 o 
   4   4  10      401.81      518.07     67.82 o 
   5   4  10      785.90      854.59    154.34 o 
   6   4  10     1013.16     1034.23    102.89 o 
   7   4  10      646.41      641.66     84.26 o 
  -7   5  10       97.35       71.21     45.13 o 
  -6   5  10       36.64       43.04     23.13 o 
  -5   5  10       61.64       89.84     25.20 o 
  -4   5  10      376.09      324.45     46.37 o 
  -3   5  10      602.68      586.15     58.57 o 
  -2   5  10       19.07       43.37     24.87 o 
  -1   5  10      198.99      189.23     38.95 o 
   0   5  10       37.33       80.14     27.32 o 
   1   5  10      225.37      265.25     32.33 o 
   2   5  10     1906.54     1921.58     66.59 o 
   3   5  10      680.54      786.62     50.77 o 
   4   5  10       12.40       -3.59     26.91 o 
   5   5  10       15.40       18.90     30.45 o 
   6   5  10       17.70       71.46     33.88 o 
   7   5  10       16.70      110.95     43.56 o 
  -7   6  10       47.57       47.90     72.47 o 
  -6   6  10      855.84      966.29     85.11 o 
  -5   6  10      374.52      477.65     49.54 o 
  -4   6  10       19.59       23.07     24.69 o 
  -3   6  10        4.95       19.42     36.73 o 
  -2   6  10        1.61       14.24     25.12 o 
  -1   6  10      385.11      349.70     50.16 o 
   0   6  10     1092.42     1114.83    102.24 o 
   1   6  10        0.03       30.29     17.52 o 
   2   6  10      144.96      103.32     24.48 o 
   3   6  10      706.55      728.18     61.46 o 
   4   6  10      469.80      497.92     66.90 o 
   5   6  10       39.69       49.71     53.71 o 
   6   6  10        1.97      -17.89     23.92 o 
  -7   7  10      113.34      107.79     51.15 o 
  -6   7  10       23.43       47.99     24.95 o 
  -5   7  10       12.13       11.33     21.13 o 
  -4   7  10      222.76      247.00     45.03 o 
  -3   7  10     1510.57     1369.17     88.55 o 
  -2   7  10     2865.32     2850.55    108.87 o 
  -1   7  10     1597.74     1634.91     91.76 o 
   0   7  10     1181.43     1057.10     89.12 o 
   1   7  10      263.08      243.01     42.52 o 
   2   7  10     2183.91     2116.15     86.67 o 
   3   7  10     2224.32     2043.69     88.61 o 
   4   7  10     1399.43     1398.19    106.53 o 
   5   7  10      312.72      295.85     65.18 o 
   6   7  10        8.79       34.48     31.85 o 
  -6   8  10       80.62       38.51     28.09 o 
  -5   8  10      126.48      129.50     37.66 o 
  -4   8  10      339.50      323.76     49.72 o 
  -3   8  10     2530.43     2414.28    106.69 o 
  -2   8  10      915.08      980.00     87.64 o 
  -1   8  10     1047.59     1046.14     80.28 o 
   0   8  10      274.63      211.88     40.44 o 
   1   8  10      112.68      138.89     35.92 o 
   2   8  10        5.60       24.90     33.27 o 
   3   8  10       37.85      112.70     33.24 o 
   4   8  10       24.01      116.28     36.52 o 
   5   8  10      837.98      752.84     88.20 o 
   6   8  10      457.74      445.02     74.46 o 
  -5   9  10      174.63      192.33     50.38 o 
  -4   9  10      220.59      247.08     46.01 o 
  -3   9  10        0.44       -5.38     20.69 o 
  -2   9  10      312.34      281.56     45.15 o 
  -1   9  10      307.32      416.04     64.57 o 
   0   9  10       70.12       81.02     34.59 o 
   1   9  10       77.37        8.46    144.32 o 
   2   9  10      157.10       42.92     54.63 o 
   3   9  10       21.13       72.26     35.47 o 
   4   9  10       64.70       77.96     37.96 o 
   5   9  10       53.83       61.07     38.80 o 
  -5  10  10       50.02       67.70     35.99 o 
  -4  10  10       67.44      116.50     39.45 o 
  -3  10  10      300.06      340.67     48.63 o 
  -2  10  10       50.72       88.04     47.32 o 
  -1  10  10      153.48      142.13     36.82 o 
   0  10  10        0.07      -15.39     28.91 o 
   1  10  10       48.11       84.00     69.79 o 
   2  10  10      190.93      121.84    132.31 o 
   3  10  10       59.44       16.08     60.44 o 
   4  10  10       35.12      121.87     57.66 o 
  -3  11  10      299.40      263.93     60.43 o 
  -2  11  10      111.66       96.07     37.43 o 
  -1  11  10      136.16      235.98     63.85 o 
   0  11  10     1347.01     1225.69    119.92 o 
   1  11  10     2747.82     2698.50    172.40 o 
   2  11  10     1398.55     1401.48    257.40 o 
   3  11  10      377.06      313.54     80.68 o 
  -2  12  10       44.77      189.55     88.07 o 
  -1  12  10       56.92       14.30     39.70 o 
   0  12  10        6.43       65.82     51.31 o 
   1  12  10        0.19      -12.15     38.78 o 
  -6   1  11      123.99      277.03     57.43 o 
  -5   1  11      387.84      459.51     65.33 o 
  -4   1  11     1099.05     1029.44     67.05 o 
  -3   1  11       72.46       47.66     24.04 o 
  -2   1  11     4664.82     4500.69    117.71 o 
  -1   1  11     7446.86     7011.60    138.63 o 
   0   1  11     3059.44     2676.87     73.54 o 
   1   1  11      690.17      614.79     42.60 o 
   2   1  11       67.99       78.68     20.33 o 
   3   1  11      699.54      688.37     72.00 o 
   4   1  11     2645.27     2636.63    123.30 o 
   5   1  11     2550.27     2783.79    133.44 o 
   6   1  11      544.53      575.18     77.04 o 
   7   1  11       82.64      107.61     43.88 o 
  -6   2  11     1702.38     1831.25     90.70 o 
  -5   2  11     2617.28     2726.09     86.01 o 
  -4   2  11     1444.31     1454.11     63.22 o 
  -3   2  11      385.54      392.21     46.03 o 
  -2   2  11       84.19       26.98     23.63 o 
  -1   2  11     1772.34     1773.25     89.78 o 
   0   2  11     3254.87     3106.40     79.21 o 
   1   2  11     1324.10     1219.96     55.15 o 
   2   2  11      367.27      378.12     36.12 o 
   3   2  11      684.27      682.64     72.04 o 
   4   2  11     1871.11     1952.09    161.31 o 
   5   2  11       12.21       41.52     67.68 o 
   6   2  11      104.92      211.94     73.59 o 
   7   2  11      610.76      539.88    134.99 o 
  -7   3  11      472.69      416.70    106.88 o 
  -6   3  11      484.78      482.31     48.69 o 
  -5   3  11       82.33      120.07     26.08 o 
  -4   3  11     1279.52     1397.43     67.50 o 
  -3   3  11     1906.66     1881.52    133.26 o 
  -2   3  11      448.00      484.02     80.54 o 
  -1   3  11      155.67      160.60     25.56 o 
   0   3  11      163.66      186.12     25.68 o 
   1   3  11     3772.89     3738.46    122.00 o 
   2   3  11     2807.65     2912.71     79.65 o 
   3   3  11     3451.14     3513.05    107.07 o 
   4   3  11       20.83       21.76     27.86 o 
   5   3  11      206.05      222.72     49.21 o 
   6   3  11       58.48       93.27     46.89 o 
   7   3  11       18.36       22.20     30.49 o 
  -7   4  11      215.86      427.62    102.61 o 
  -6   4  11     1621.41     1610.92     81.86 o 
  -5   4  11     1892.12     1882.24     78.15 o 
  -4   4  11      185.30      164.06     29.86 o 
  -3   4  11      314.96      391.91     78.99 o 
  -2   4  11      140.87      181.44     36.19 o 
  -1   4  11      998.12      823.01     74.53 o 
   0   4  11        8.97       25.02     15.39 o 
   1   4  11     1289.07     1364.49     59.51 o 
   2   4  11      314.32      361.39     36.20 o 
   3   4  11      681.26      743.27     74.09 o 
   4   4  11     1425.18     1272.99    147.00 o 
   5   4  11      723.22      716.53     85.84 o 
   6   4  11        6.02        3.38     25.89 o 
   7   4  11      133.68      152.98     48.48 o 
  -7   5  11      233.12      193.43     55.44 o 
  -6   5  11       11.21       34.22     26.86 o 
  -5   5  11      160.05      178.33     34.80 o 
  -4   5  11      143.11      138.15     29.80 o 
  -3   5  11       47.26       66.65     28.94 o 
  -2   5  11      149.56      220.92     42.39 o 
  -1   5  11      971.91      937.71     71.74 o 
   0   5  11     1877.54     1909.07     85.22 o 
   1   5  11      738.31      763.19     62.32 o 
   2   5  11     1275.13     1224.61     74.03 o 
   3   5  11     1479.67     1573.30     81.18 o 
   4   5  11     1757.06     1518.26    107.70 o 
   5   5  11      621.13      568.45     75.89 o 
   6   5  11       97.85       72.65     81.57 o 
  -7   6  11      600.57      508.03     82.02 o 
  -6   6  11      256.95      247.19     40.49 o 
  -5   6  11       70.67      107.08     36.48 o 
  -4   6  11      622.20      676.54     69.85 o 
  -3   6  11     5030.38     4776.12    214.74 o 
  -2   6  11     4413.09     4088.50    183.35 o 
  -1   6  11      592.43      618.64     63.73 o 
   0   6  11       90.00      152.40     43.25 o 
   1   6  11     2140.62     1921.89     86.35 o 
   2   6  11        0.14      -12.48     16.89 o 
   3   6  11        0.98      -16.49     22.08 o 
   4   6  11        3.47      -25.80     25.80 o 
   5   6  11     1049.60      977.59     99.50 o 
   6   6  11     1871.22     1861.78    188.16 o 
  -6   7  11        8.30       46.03     27.94 o 
  -5   7  11       40.01       69.16     26.97 o 
  -4   7  11        1.27        9.48     31.53 o 
  -3   7  11       27.03       50.10     27.11 o 
  -2   7  11        0.12       24.21     26.21 o 
  -1   7  11      246.69      262.89     46.42 o 
   0   7  11       27.01       37.20     26.13 o 
   1   7  11       22.98       42.04     26.76 o 
   2   7  11        6.52      -21.75     27.43 o 
   3   7  11      264.76      342.01     47.41 o 
   4   7  11      150.62      249.64     67.21 o 
   5   7  11        8.30       23.61     30.69 o 
   6   7  11       32.46      112.20     44.09 o 
  -6   8  11       57.62       92.28     29.60 o 
  -5   8  11        5.66       78.78     31.92 o 
  -4   8  11      487.66      450.95     58.95 o 
  -3   8  11      997.20     1025.13     83.94 o 
  -2   8  11      759.64      690.78     80.68 o 
  -1   8  11        4.82       14.84     31.72 o 
   0   8  11       33.17       25.74     27.28 o 
   1   8  11        0.04       25.06     24.16 o 
   2   8  11       37.08       53.93     30.17 o 
   3   8  11       53.16      100.89     43.95 o 
   4   8  11      149.11      101.33     47.49 o 
   5   8  11       88.79       82.77     37.57 o 
  -5   9  11       39.65       24.89     49.10 o 
  -4   9  11      502.24      477.33     63.22 o 
  -3   9  11      884.12      768.07     74.61 o 
  -2   9  11      252.03      249.16     44.81 o 
  -1   9  11      497.72      421.81     57.81 o 
   0   9  11      870.99      812.82     77.15 o 
   1   9  11     2581.57     2435.23    107.96 o 
   2   9  11     2730.52     2702.38    200.61 o 
   3   9  11     1177.39     1135.68    106.80 o 
   4   9  11       92.75      136.01     66.19 o 
  -4  10  11      267.95      385.75     87.42 o 
  -3  10  11        6.76      -35.28     44.77 o 
  -2  10  11       78.07       99.81     34.87 o 
  -1  10  11      252.26      297.68     51.38 o 
   0  10  11      356.46      419.30     75.96 o 
   1  10  11      219.77      181.57     51.78 o 
   2  10  11       46.07       58.89     39.07 o 
  -3  11  11       22.70      -37.23     37.23 o 
  -2  11  11       39.10      114.43     46.07 o 
  -1  11  11      431.92      392.98     74.02 o 
   0  11  11       18.72        1.82     34.45 o 
   1  11  11      160.90       94.57     49.46 o 
   2  11  11      245.76      280.39     67.24 o 
  -7   0  12      537.78      487.31     98.64 o 
  -6   0  12      133.53      218.43     67.63 o 
  -5   0  12     3241.54     2898.48    194.91 o 
  -4   0  12     1913.83     1977.49    159.63 o 
  -3   0  12     3443.02     3325.99    121.39 o 
  -2   0  12      939.62      844.42    112.64 o 
  -1   0  12     1572.18     1608.08     87.23 o 
   0   0  12     1815.39     1894.05     92.35 o 
   1   0  12     1931.00     1917.68    133.13 o 
   2   0  12      130.02      196.58     41.41 o 
   3   0  12       14.73       36.37     35.08 o 
   4   0  12       91.58       71.50     44.86 o 
   5   0  12      763.49      808.85    120.03 o 
   6   0  12      466.05      603.97    108.22 o 
   7   0  12      540.60      841.25    141.51 o 
  -7   1  12       25.19       99.56     39.99 o 
  -6   1  12        7.39       66.94     32.95 o 
  -5   1  12        0.98       15.55     42.40 o 
  -4   1  12      116.36      145.83     32.18 o 
  -3   1  12        4.30        2.28     23.32 o 
  -2   1  12      957.84      908.70     78.19 o 
  -1   1  12     1444.80     1398.96     58.18 o 
   0   1  12     1570.42     1481.02     59.10 o 
   1   1  12     1443.44     1284.21     54.94 o 
   2   1  12      669.40      608.82     45.30 o 
   3   1  12      125.24      182.21     40.09 o 
   4   1  12      675.00      669.82    105.89 o 
   5   1  12      255.96      344.99     55.65 o 
   6   1  12      290.92      289.56     59.89 o 
   7   1  12        1.86       40.09     81.28 o 
  -7   2  12        0.24      -21.26     31.13 o 
  -6   2  12       24.99      -22.64     57.19 o 
  -5   2  12       11.55       26.13     36.87 o 
  -4   2  12       37.75       54.17     25.14 o 
  -3   2  12      155.78      132.52     30.58 o 
  -2   2  12       30.23       -4.73     35.38 o 
  -1   2  12       72.18       53.20     20.81 o 
   0   2  12       38.18       31.29     19.16 o 
   1   2  12      434.95      403.80     37.69 o 
   2   2  12        0.00       15.63     17.60 o 
   3   2  12      209.08      144.11     36.98 o 
   4   2  12        3.87       15.11     22.72 o 
   5   2  12      105.69       51.28     31.16 o 
   6   2  12       27.09       -1.20     26.34 o 
   7   2  12       14.63       20.30     37.54 o 
  -7   3  12      330.12      319.98     97.23 o 
  -6   3  12       30.30       85.58     44.04 o 
  -5   3  12        2.74       35.81     26.38 o 
  -4   3  12        7.38       -1.28     21.56 o 
  -3   3  12        2.34       49.22     27.20 o 
  -2   3  12      305.13      307.32     44.04 o 
  -1   3  12     1385.13     1294.07     73.34 o 
   0   3  12     2364.07     2205.17     71.38 o 
   1   3  12     1257.82     1264.35     59.89 o 
   2   3  12     1450.20     1510.48     73.88 o 
   3   3  12     1616.87     1934.62    102.90 o 
   4   3  12     1064.58     1084.34     97.07 o 
   5   3  12     1435.66     1553.90    118.81 o 
   6   3  12      556.62      612.58     83.42 o 
   7   3  12      278.02      299.30    100.16 o 
  -7   4  12      222.51      243.93     80.09 o 
  -6   4  12     1030.97     1052.76     94.09 o 
  -5   4  12     1702.60     1738.17     98.29 o 
  -4   4  12     1465.91     1577.81     91.58 o 
  -3   4  12      341.99      287.16     80.15 o 
  -2   4  12     1072.38      980.26     74.06 o 
  -1   4  12      234.19      246.82     42.96 o 
   0   4  12     1081.67     1185.98     75.63 o 
   1   4  12      876.84      895.31     60.70 o 
   2   4  12        7.02       37.75     19.83 o 
   3   4  12      336.16      380.56     57.76 o 
   4   4  12      847.51      916.89     92.48 o 
   5   4  12      634.02      632.45    114.03 o 
   6   4  12      160.65      231.33     57.37 o 
  -7   5  12        9.67       97.90     48.53 o 
  -6   5  12      130.94      138.73     33.03 o 
  -5   5  12      137.00      137.11     30.36 o 
  -4   5  12        0.92       19.24     20.73 o 
  -3   5  12        8.17       84.54     27.05 o 
  -2   5  12       83.44      133.66     35.90 o 
  -1   5  12      502.12      519.88     60.16 o 
   0   5  12        6.29       14.86     27.47 o 
   1   5  12      777.17      825.36     90.85 o 
   2   5  12       42.52       59.92     21.71 o 
   3   5  12       32.54       46.50     30.54 o 
   4   5  12      388.44      461.27     68.60 o 
   5   5  12      285.68      298.48     59.47 o 
   6   5  12       60.99      109.25    131.69 o 
  -6   6  12      269.90      290.23     65.99 o 
  -5   6  12      487.41      498.24     55.48 o 
  -4   6  12      361.57      387.09     53.14 o 
  -3   6  12      472.73      554.28     61.99 o 
  -2   6  12       40.42       31.60     37.06 o 
  -1   6  12      396.83      337.45     52.26 o 
   0   6  12       32.13       10.06     34.77 o 
   1   6  12      186.14      241.84     41.94 o 
   2   6  12       60.60       97.83     24.84 o 
   3   6  12      157.20      124.75     40.38 o 
   4   6  12      152.16      243.57     62.69 o 
   5   6  12       41.62       17.56     29.91 o 
   6   6  12       16.08      -44.72     48.03 o 
  -6   7  12       11.89       26.48     39.66 o 
  -5   7  12       15.15       -5.43     28.45 o 
  -4   7  12       65.04      121.92     46.19 o 
  -3   7  12      210.85      252.33     84.71 o 
  -2   7  12      254.54      268.18     58.12 o 
  -1   7  12      896.05      961.63     89.51 o 
   0   7  12     1458.52     1471.38     94.43 o 
   1   7  12     1019.69     1066.00     78.88 o 
   2   7  12     1353.24     1181.18     79.89 o 
   3   7  12      914.67      948.10     90.03 o 
   4   7  12     1412.27     1430.78    113.61 o 
   5   7  12      695.83      658.30    172.35 o 
  -5   8  12       60.95      137.19     31.70 o 
  -4   8  12      418.15      529.10     64.72 o 
  -3   8  12      573.89      632.42     69.02 o 
  -2   8  12     1342.94     1181.03     92.48 o 
  -1   8  12      569.32      587.57     67.93 o 
   0   8  12        5.97      -21.69     21.69 o 
   1   8  12        1.57       15.51     24.34 o 
   2   8  12       23.48        6.66     27.76 o 
   3   8  12        6.33       57.41     50.07 o 
   4   8  12       25.10       60.19     38.24 o 
   5   8  12       81.17      113.96     41.15 o 
  -4   9  12       44.34       35.69     31.52 o 
  -3   9  12        5.09       46.47     30.58 o 
  -2   9  12       82.81      108.98     38.54 o 
  -1   9  12      107.67      204.26     45.93 o 
   0   9  12       60.11       53.03     30.90 o 
   1   9  12        0.05       36.60     26.91 o 
   2   9  12      270.79      272.61     93.93 o 
   3   9  12      121.20      206.47     75.12 o 
   4   9  12        0.61        9.63     49.87 o 
  -3  10  12      121.66      204.68     60.84 o 
  -2  10  12      800.19      750.75     79.65 o 
  -1  10  12      274.17      300.38     69.25 o 
   0  10  12      272.49      270.57     51.95 o 
   1  10  12        8.36       83.43     40.39 o 
   2  10  12        0.30       45.05     39.09 o 
  -2  11  12      154.20      169.72     57.99 o 
  -1  11  12       51.67       41.86     47.45 o 
   0  11  12      163.85      136.75     53.85 o 
   1  11  12      735.61      674.09     96.01 o 
  -7   1  13        6.27       65.30     58.03 o 
  -6   1  13      347.23      407.21     67.64 o 
  -5   1  13       34.74       87.91     34.52 o 
  -4   1  13      173.27      202.72     83.19 o 
  -3   1  13      869.79      811.24     64.33 o 
  -2   1  13      109.81       92.07     41.63 o 
  -1   1  13     1441.20     1271.66     57.90 o 
   0   1  13     4492.24     4164.54     98.82 o 
   1   1  13     2945.11     2802.55    112.91 o 
   2   1  13       59.34       39.67     35.31 o 
   3   1  13       27.33       49.48     25.25 o 
   4   1  13      292.90      444.21     63.91 o 
   5   1  13     1138.95     1132.60    105.20 o 
   6   1  13     1621.20     1682.91    133.49 o 
  -7   2  13       11.37       16.97     53.49 o 
  -6   2  13      497.11      606.99     82.05 o 
  -5   2  13     2341.72     2469.48    131.14 o 
  -4   2  13     4329.18     4175.52    326.10 o 
  -3   2  13     1884.40     1758.06    109.11 o 
  -2   2  13      915.88      804.16     66.37 o 
  -1   2  13      290.66      296.40     42.47 o 
   0   2  13     2294.37     2217.80     73.44 o 
   1   2  13      931.09      973.13     57.75 o 
   2   2  13      959.38      952.50     60.15 o 
   3   2  13       80.36       88.38     31.16 o 
   4   2  13      278.46      237.35     49.18 o 
   5   2  13      303.55      447.96     77.48 o 
   6   2  13      570.97      586.35     81.59 o 
  -7   3  13      263.49      284.48     90.26 o 
  -6   3  13      466.60      533.51     73.46 o 
  -5   3  13       99.37       96.43     36.25 o 
  -4   3  13      364.56      389.07     49.93 o 
  -3   3  13     1301.92     1295.97    102.50 o 
  -2   3  13       64.96       57.01     29.77 o 
  -1   3  13      655.31      589.84     59.35 o 
   0   3  13      170.99      171.54     28.99 o 
   1   3  13      209.68      217.76     31.88 o 
   2   3  13     1871.75     1702.73    124.77 o 
   3   3  13     1440.14     1508.73    106.77 o 
   4   3  13        9.16      -30.16     32.40 o 
   5   3  13       51.49      106.59     39.55 o 
   6   3  13       15.44        1.92     31.48 o 
  -7   4  13       19.10       49.22     59.79 o 
  -6   4  13      198.74      211.32     48.16 o 
  -5   4  13      641.84      619.20     64.27 o 
  -4   4  13      280.48      420.11     53.75 o 
  -3   4  13       11.38      -14.95     31.26 o 
  -2   4  13      187.57      118.62     37.24 o 
  -1   4  13     1032.95      916.95     73.69 o 
   0   4  13      209.92      207.55     39.61 o 
   1   4  13     1090.46     1132.75     62.17 o 
   2   4  13      972.93      967.30     76.87 o 
   3   4  13       38.36       84.88     29.99 o 
   4   4  13      509.10      665.88     80.41 o 
   5   4  13      647.64      747.95    104.30 o 
   6   4  13      110.63      116.87     43.96 o 
  -6   5  13      252.38      296.95     86.22 o 
  -5   5  13      146.92      161.27     47.68 o 
  -4   5  13      146.02      220.07     40.05 o 
  -3   5  13       56.03       69.08     27.66 o 
  -2   5  13      788.44      814.94     75.25 o 
  -1   5  13     1522.20     1519.48    106.48 o 
   0   5  13     1154.61     1159.55    173.06 o 
   1   5  13      685.08      634.79     63.73 o 
   2   5  13     2023.11     2154.82    123.26 o 
   3   5  13     2344.13     2351.45    119.49 o 
   4   5  13     2175.26     2336.40    126.20 o 
   5   5  13      667.08      692.69    162.70 o 
   6   5  13      162.03      224.33     62.81 o 
  -6   6  13      274.00      283.38     48.79 o 
  -5   6  13       90.74       68.01     45.55 o 
  -4   6  13       31.56       32.59     42.91 o 
  -3   6  13     1126.11     1123.25     87.44 o 
  -2   6  13     1883.24     1767.76    116.70 o 
  -1   6  13     3578.12     3309.90    151.20 o 
   0   6  13      113.25      138.89     48.67 o 
   1   6  13       81.93       55.11     30.61 o 
   2   6  13        5.97       14.51     26.77 o 
   3   6  13      375.55      297.03     54.80 o 
   4   6  13      138.60      160.61     62.00 o 
   5   6  13        3.01       -9.41     43.62 o 
  -5   7  13        6.73       43.28     36.48 o 
  -4   7  13       21.39       13.94     23.94 o 
  -3   7  13       34.04       93.69     41.01 o 
  -2   7  13        0.04       -3.21     27.61 o 
  -1   7  13        6.64      -25.37     25.37 o 
   0   7  13      193.86      137.00     41.90 o 
   1   7  13       24.16       89.38     32.23 o 
   2   7  13      589.57      473.85     58.26 o 
   3   7  13      451.21      429.36     97.01 o 
   4   7  13       63.04       15.97     35.89 o 
   5   7  13        1.38        5.34     29.85 o 
  -5   8  13       16.07       84.66     29.48 o 
  -4   8  13       72.43       87.25     56.17 o 
  -3   8  13      249.94      302.90     51.02 o 
  -2   8  13     1524.04     1458.46    105.24 o 
  -1   8  13     1641.63     1690.76    106.68 o 
   0   8  13      482.86      449.84     81.87 o 
   1   8  13       17.97       49.48     27.01 o 
   2   8  13      382.85      340.78     53.72 o 
   3   8  13       15.15        7.64     49.52 o 
   4   8  13       88.73       96.91     69.86 o 
  -4   9  13      128.63      176.99     43.95 o 
  -3   9  13      506.93      651.41     75.99 o 
  -2   9  13      170.02      198.50     51.14 o 
  -1   9  13       13.46      -13.45     29.34 o 
   0   9  13        6.59       57.08     37.82 o 
   1   9  13      367.70      357.59     56.25 o 
   2   9  13     1406.76     1457.93    114.00 o 
   3   9  13      882.71      933.79    149.75 o 
  -2  10  13      227.65      227.32     64.89 o 
  -1  10  13       90.86       88.48     38.02 o 
   0  10  13      144.57      186.53     48.30 o 
   1  10  13      440.88      463.73    115.22 o 
   2  10  13       95.45      169.47     56.01 o 
  -7   0  14      164.16      156.80     68.57 o 
  -6   0  14      601.33      738.14    131.84 o 
  -5   0  14      915.80     1176.78    154.86 o 
  -4   0  14      808.19      852.22    134.82 o 
  -3   0  14     1143.96     1065.33    142.71 o 
  -2   0  14     2298.55     2081.86    115.96 o 
  -1   0  14     2287.08     2086.54    103.33 o 
   0   0  14     2584.64     2339.74    108.75 o 
   1   0  14     1285.68     1356.58     94.17 o 
   2   0  14       12.47       49.58     47.46 o 
   3   0  14        4.73      -12.31     27.44 o 
   4   0  14      711.02      874.54    130.95 o 
   5   0  14       14.80       -3.57     39.89 o 
   6   0  14      166.77      270.97     82.77 o 
  -7   1  14       15.07      -13.95     54.11 o 
  -6   1  14      429.68      424.39     67.53 o 
  -5   1  14      107.73      123.32     75.82 o 
  -4   1  14       80.16       40.41     70.31 o 
  -3   1  14        9.58       50.26     22.69 o 
  -2   1  14      217.12      313.28     44.81 o 
  -1   1  14       42.74       64.33     21.18 o 
   0   1  14        4.34        1.64     15.46 o 
   1   1  14      247.66      292.78     44.11 o 
   2   1  14       36.66       57.11     22.60 o 
   3   1  14      471.26      453.48     79.29 o 
   4   1  14      849.11      963.32     97.71 o 
   5   1  14      493.88      581.99     78.38 o 
   6   1  14      509.39      656.74     89.36 o 
  -6   2  14      213.27      181.54     47.07 o 
  -5   2  14        2.57       11.41     28.29 o 
  -4   2  14      124.55      138.40     96.81 o 
  -3   2  14      126.40      131.42     36.27 o 
  -2   2  14       77.63       82.24     30.35 o 
  -1   2  14       19.31       12.67     21.71 o 
   0   2  14       10.50       42.52     18.39 o 
   1   2  14       77.11      157.76     26.90 o 
   2   2  14      155.46      159.87     34.17 o 
   3   2  14        2.84      -22.14     22.14 o 
   4   2  14       78.11       85.16     33.68 o 
   5   2  14       31.38       -2.10     52.75 o 
   6   2  14       48.52       66.71     34.61 o 
  -6   3  14       46.27       59.79     50.71 o 
  -5   3  14       38.31       60.50     35.26 o 
  -4   3  14      132.09      122.79     33.03 o 
  -3   3  14        3.58       40.13     23.70 o 
  -2   3  14       16.86       34.19     28.40 o 
  -1   3  14      725.89      660.86     64.25 o 
   0   3  14     1169.90     1208.15     95.68 o 
   1   3  14     1364.77     1276.38     68.77 o 
   2   3  14     1335.77     1374.31     67.73 o 
   3   3  14      908.20      937.89     91.03 o 
   4   3  14     1221.11     1215.12    115.94 o 
   5   3  14     1009.48     1301.90    119.54 o 
   6   3  14      189.61      350.45     83.41 o 
  -6   4  14      217.00      257.88     56.96 o 
  -5   4  14      662.18      752.85     84.88 o 
  -4   4  14      896.82      890.36    102.10 o 
  -3   4  14     1411.21     1389.87     95.81 o 
  -2   4  14     1105.83     1058.48     82.36 o 
  -1   4  14      531.33      469.17     58.95 o 
   0   4  14     1249.51     1123.75    191.43 o 
   1   4  14      305.29      360.21     71.25 o 
   2   4  14      373.33      476.42     45.71 o 
   3   4  14      208.45      244.16     45.79 o 
   4   4  14       51.82       39.16     32.41 o 
   5   4  14       37.11      -15.44     72.12 o 
  -6   5  14      137.80      196.63    114.10 o 
  -5   5  14       27.78       42.26     30.50 o 
  -4   5  14       59.59      113.36     32.67 o 
  -3   5  14       63.92       56.80     26.87 o 
  -2   5  14      264.35      303.61     51.47 o 
  -1   5  14       47.42       41.24     30.11 o 
   0   5  14       16.78       24.90     25.06 o 
   1   5  14      221.80      190.02     59.14 o 
   2   5  14      160.51      244.85     40.37 o 
   3   5  14      806.88     1057.13    100.77 o 
   4   5  14      227.15      369.93     64.74 o 
   5   5  14        1.65      -16.21     32.90 o 
  -5   6  14      140.48      244.90     43.29 o 
  -4   6  14     1099.88     1103.98     92.08 o 
  -3   6  14      231.03      278.06     48.09 o 
  -2   6  14       15.18       31.88     29.81 o 
  -1   6  14       64.68       82.23     36.58 o 
   0   6  14        1.40       24.94     36.21 o 
   1   6  14      718.19      649.08     66.59 o 
   2   6  14      298.15      211.59     40.98 o 
   3   6  14       11.82      -26.60     45.00 o 
   4   6  14       42.10       70.39     42.15 o 
  -5   7  14        7.18       36.51     51.08 o 
  -4   7  14       22.49        8.22     25.77 o 
  -3   7  14       26.48       56.92     28.76 o 
  -2   7  14        7.54       15.95     35.46 o 
  -1   7  14      366.09      449.43     73.77 o 
   0   7  14      815.87      757.08     76.64 o 
   1   7  14      796.17      757.67     72.61 o 
   2   7  14     1076.21     1086.11     83.53 o 
   3   7  14      843.47      856.23    148.16 o 
   4   7  14      368.26       28.93     64.56 o 
  -4   8  14       22.36       48.07     50.26 o 
  -3   8  14      527.53      564.09     66.23 o 
  -2   8  14      645.14      674.11     80.71 o 
  -1   8  14     1200.45     1263.32    123.60 o 
   0   8  14      255.95      284.72     58.22 o 
   1   8  14       71.22      113.47     34.62 o 
   2   8  14       46.62       47.58     30.77 o 
   3   8  14       62.99       17.47     53.89 o 
  -3   9  14      118.68      182.83     42.78 o 
  -2   9  14       46.83       35.71     39.45 o 
  -1   9  14        0.22       -6.92     36.65 o 
   0   9  14       56.05       84.24     71.33 o 
   1   9  14       11.01       41.70     32.05 o 
   2   9  14       85.48       64.60     70.31 o 
  -6   1  15        1.33       -5.84     50.36 o 
  -5   1  15      177.87      236.24     69.86 o 
  -4   1  15       23.23       88.27     30.68 o 
  -3   1  15     1024.89     1115.59    148.41 o 
  -2   1  15      645.00      592.41     61.56 o 
  -1   1  15        1.01      -19.50     19.50 o 
   0   1  15     2066.60     1932.82     73.17 o 
   1   1  15     2190.86     2068.43     76.26 o 
   2   1  15      955.10      907.07     96.19 o 
   3   1  15       41.18       69.25     37.34 o 
   4   1  15        8.37       28.03     38.85 o 
   5   1  15      772.92      968.04    114.37 o 
  -6   2  15       41.31      100.27     39.53 o 
  -5   2  15     1370.76     1351.65    118.79 o 
  -4   2  15     1799.00     1839.81    132.01 o 
  -3   2  15     1219.62     1320.61    153.85 o 
  -2   2  15      207.17      215.12     51.11 o 
  -1   2  15      561.51      578.35     61.75 o 
   0   2  15      657.71      585.65     59.91 o 
   1   2  15     1716.77     1659.43     71.28 o 
   2   2  15     1070.82     1072.63     63.76 o 
   3   2  15      300.29      417.38    120.10 o 
   4   2  15        2.74      -11.30     38.26 o 
   5   2  15      100.87      124.70     41.62 o 
  -6   3  15      387.48      453.07     75.06 o 
  -5   3  15     1271.93     1238.66    118.35 o 
  -4   3  15      132.03      140.04     34.08 o 
  -3   3  15        2.53       41.92     23.72 o 
  -2   3  15      101.44      113.85     49.10 o 
  -1   3  15      304.28      357.47     50.47 o 
   0   3  15       61.64       85.38     29.02 o 
   1   3  15       21.54        7.94     22.44 o 
   2   3  15       39.15      108.91     26.34 o 
   3   3  15      227.77      296.35     50.78 o 
   4   3  15      842.25      965.40     99.53 o 
   5   3  15      827.62      942.03    103.33 o 
  -5   4  15       37.13       15.11     79.22 o 
  -4   4  15      689.06      587.14     64.04 o 
  -3   4  15     2155.10     2003.70    160.90 o 
  -2   4  15        6.36       20.92     26.47 o 
  -1   4  15        1.55        0.88     37.39 o 
   0   4  15      192.03      168.98     55.93 o 
   1   4  15      459.13      470.98     55.93 o 
   2   4  15      739.35      777.70     58.43 o 
   3   4  15      550.17      605.68    109.76 o 
   4   4  15      219.56      228.70     47.73 o 
   5   4  15      127.28      132.73     69.10 o 
  -5   5  15      158.85       87.88     35.23 o 
  -4   5  15      292.02      452.58     59.49 o 
  -3   5  15       10.80       41.02     25.47 o 
  -2   5  15      164.54       85.88     35.70 o 
  -1   5  15      429.80      401.36     58.27 o 
   0   5  15       83.38       66.95     30.61 o 
   1   5  15       11.17       22.87     22.99 o 
   2   5  15      318.96      409.99     67.13 o 
   3   5  15     1060.80     1124.85    101.75 o 
   4   5  15     1385.75     1306.60    118.41 o 
  -5   6  15       15.54       65.13     35.44 o 
  -4   6  15       14.90       36.55     26.75 o 
  -3   6  15      111.91      133.37     59.34 o 
  -2   6  15     2088.18     2241.28    141.47 o 
  -1   6  15     2380.87     2422.81    116.96 o 
   0   6  15     1705.83     1579.10    125.31 o 
   1   6  15      715.82      705.04     70.00 o 
   2   6  15       23.02       37.98     36.72 o 
   3   6  15       75.16      111.54     74.43 o 
   4   6  15       51.72      105.59     41.83 o 
  -4   7  15        4.45      -20.82     29.06 o 
  -3   7  15      110.52      155.10     39.17 o 
  -2   7  15       40.77        4.66     43.93 o 
  -1   7  15       75.56       18.37     43.24 o 
   0   7  15      167.59      175.02     47.67 o 
   1   7  15      101.60       81.76     40.47 o 
   2   7  15       66.29      121.06     50.40 o 
   3   7  15      189.81      238.07     88.67 o 
  -3   8  15        4.37      -20.98     31.58 o 
  -2   8  15      293.46      352.81     61.65 o 
  -1   8  15      497.68      562.66     73.25 o 
   0   8  15      871.96      897.58     87.62 o 
   1   8  15       33.98       40.00     32.70 o 
   2   8  15       86.51       72.98     85.79 o 
  -1   9  15       18.01       81.53     39.43 o 
   0   9  15        3.44       46.27     36.71 o 
  -5   0  16     1047.17     1181.59    166.52 o 
  -4   0  16     1190.36     1180.00    165.08 o 
  -3   0  16     1640.27     1720.46    187.12 o 
  -2   0  16      159.66      410.65    103.26 o 
  -1   0  16      131.40      110.23     37.85 o 
   0   0  16     1535.62     1627.37    129.80 o 
   1   0  16      898.13     1027.83    157.59 o 
   2   0  16      932.72      716.26    112.44 o 
   3   0  16      349.05      468.41     92.44 o 
   4   0  16       23.28       90.56     40.74 o 
   5   0  16       40.36       36.57     44.56 o 
  -5   1  16       34.48      150.66     42.37 o 
  -4   1  16      109.60      147.04     42.85 o 
  -3   1  16      110.31       52.30     42.65 o 
  -2   1  16      131.92      168.73     55.15 o 
  -1   1  16      116.09      139.82     37.23 o 
   0   1  16      126.05      153.72     28.67 o 
   1   1  16      914.23      924.37     62.45 o 
   2   1  16      404.34      492.97     67.66 o 
   3   1  16      901.26      957.15     98.68 o 
   4   1  16      251.38      269.90     58.87 o 
   5   1  16      327.26      423.47     74.31 o 
  -5   2  16       97.37      124.94     55.82 o 
  -4   2  16       15.21       46.44     33.34 o 
  -3   2  16        0.18      -35.96     35.96 o 
  -2   2  16        0.88       -8.80     35.04 o 
  -1   2  16        3.86      -16.98     35.34 o 
   0   2  16      273.51      188.74     37.94 o 
   1   2  16      556.30      574.33     70.74 o 
   2   2  16      124.32      130.70     45.53 o 
   3   2  16       20.47       64.55     36.30 o 
   4   2  16        9.37       37.78     27.85 o 
  -5   3  16      137.99      201.27     49.07 o 
  -4   3  16       62.93      134.70     35.44 o 
  -3   3  16      576.23      687.72     69.99 o 
  -2   3  16        9.98       -2.98     31.17 o 
  -1   3  16       87.54      161.19     54.17 o 
   0   3  16      596.27      641.73     66.20 o 
   1   3  16      235.65      286.61     44.80 o 
   2   3  16       89.31       60.92     35.53 o 
   3   3  16       52.42       40.74     92.27 o 
   4   3  16      372.46      634.86    138.96 o 
  -5   4  16       47.23       26.40     38.35 o 
  -4   4  16      319.39      451.95     57.68 o 
  -3   4  16     1283.45     1393.52     98.07 o 
  -2   4  16     1310.42     1413.96    101.11 o 
  -1   4  16     1112.33     1103.13     88.37 o 
   0   4  16      618.77      653.03     68.15 o 
   1   4  16      375.83      378.97     52.46 o 
   2   4  16     1102.40      875.78    129.11 o 
   3   4  16      600.15      587.45     75.21 o 
   4   4  16       65.59      113.76     70.63 o 
  -4   5  16       30.14       92.52     44.88 o 
  -3   5  16       81.40       79.47     35.62 o 
  -2   5  16       11.31       -8.07     29.94 o 
  -1   5  16      244.76      289.54     51.05 o 
   0   5  16        1.79      -20.68     29.15 o 
   1   5  16        4.74       30.44     51.90 o 
   2   5  16      177.43       82.17     44.21 o 
   3   5  16      245.60      245.02     70.21 o 
  -4   6  16      225.58      298.00     63.08 o 
  -3   6  16      150.37      169.81     43.68 o 
  -2   6  16      284.11      262.18     54.35 o 
  -1   6  16       47.12       50.00     36.06 o 
   0   6  16        5.31      -19.03     30.28 o 
   1   6  16      279.50      232.03     47.95 o 
   2   6  16      110.63       12.95     38.65 o 
   3   6  16       58.15       41.43     52.65 o 
  -3   7  16        0.67      -34.71     44.58 o 
  -2   7  16       89.34      157.17     44.59 o 
  -1   7  16        4.94        9.87     34.03 o 
   0   7  16        2.83       33.04     34.93 o 
   1   7  16      188.95      218.06     46.32 o 
   2   7  16      679.28      869.83    141.37 o 
  -1   8  16      783.64      586.21     75.61 o 
   0   8  16      347.23      403.01     63.28 o 
  -5   1  17        2.94        5.28     54.66 o 
  -4   1  17       83.26      133.56     42.87 o 
  -3   1  17        4.86       32.79     48.67 o 
  -2   1  17      791.19      753.35    280.33 o 
  -1   1  17      435.48      368.08     54.69 o 
   0   1  17        0.36        3.46     37.17 o 
   1   1  17      687.96      682.19     65.66 o 
   2   1  17      843.59      988.07     96.74 o 
   3   1  17      196.60      228.95     49.19 o 
   4   1  17      132.41      148.59     49.46 o 
  -4   2  17      409.77      544.06     76.39 o 
  -3   2  17      820.24     1022.54    116.51 o 
  -2   2  17     1946.19     1680.82    106.37 o 
  -1   2  17      671.14      625.73     67.33 o 
   0   2  17      680.93      668.74     66.81 o 
   1   2  17      383.71      368.99     79.42 o 
   2   2  17      752.60      850.85     99.16 o 
   3   2  17      612.26      759.13     89.00 o 
   4   2  17      577.40      800.46     95.20 o 
  -4   3  17      189.84      255.98     57.38 o 
  -3   3  17      336.21      353.97     75.99 o 
  -2   3  17      143.61      114.37     39.42 o 
  -1   3  17      120.49       81.85     48.99 o 
   0   3  17       16.76      -19.93     24.27 o 
   1   3  17       21.76       19.77     37.12 o 
   2   3  17       64.80      132.34     50.21 o 
   3   3  17       36.27       60.74     33.43 o 
  -4   4  17      602.32      548.37     81.76 o 
  -3   4  17      564.96      609.97     72.50 o 
  -2   4  17      353.51      426.72     62.86 o 
  -1   4  17       94.35       82.21     32.54 o 
   0   4  17      212.48      207.84     43.54 o 
   1   4  17       16.01       40.03     39.79 o 
   2   4  17      739.33      840.36    134.17 o 
   3   4  17      120.31      147.82     61.83 o 
  -3   5  17      200.92      146.53     45.99 o 
  -2   5  17       63.57      118.01     40.98 o 
  -1   5  17       55.17       41.61     44.11 o 
   0   5  17       11.79       -2.34     28.45 o 
   1   5  17       82.24      106.45     47.88 o 
   2   5  17      291.39      225.82     69.62 o 
  -2   6  17       42.30       43.55     38.96 o 
  -1   6  17      781.34      844.72     86.74 o 
   0   6  17     1218.06     1216.92    154.39 o 
   1   6  17     1364.30     1459.49    137.00 o 
   2   6  17      100.90       40.74     45.25 o 
  -1   7  17        2.16       82.47     63.89 o 
   0   7  17      189.88      120.02     53.36 o 
  -4   0  18      860.13      957.95    156.30 o 
  -3   0  18      463.92      491.18    123.35 o 
  -2   0  18       82.76      126.93     85.10 o 
  -1   0  18      370.74      459.48    109.01 o 
   0   0  18      778.89      837.73    137.94 o 
   1   0  18      993.86     1150.83    102.10 o 
   2   0  18     1881.00     1765.51    177.99 o 
   3   0  18      740.64      857.77    136.21 o 
  -4   1  18      164.00      234.04     59.10 o 
  -3   1  18       62.64      111.91     58.23 o 
  -2   1  18      230.83      294.69     76.53 o 
  -1   1  18       76.86       71.63     48.20 o 
   0   1  18       65.00      106.62     34.34 o 
   1   1  18      114.90       93.19     47.59 o 
   2   1  18       20.94       12.92     30.48 o 
   3   1  18       63.04       64.28     54.80 o 
  -3   2  18      214.54      122.36     56.86 o 
  -2   2  18        8.51       18.88     45.31 o 
  -1   2  18       37.13       98.26     48.96 o 
   0   2  18       94.64      132.23     35.31 o 
   1   2  18       65.31       68.49     54.13 o 
   2   2  18      163.94      213.81     73.73 o 
  -3   3  18      415.01      521.68     89.94 o 
  -2   3  18      308.50      386.46     58.56 o 
  -1   3  18       74.45      112.38     39.13 o 
   0   3  18       56.56       63.86     43.87 o 
   1   3  18       80.14      159.47     36.98 o 
   2   3  18      145.10       96.01     51.95 o 
  -3   4  18      362.14      377.27     83.62 o 
  -2   4  18      473.73      486.85     64.25 o 
  -1   4  18     1016.38     1012.02     91.52 o 
   0   4  18      563.29      498.96     64.16 o 
   1   4  18      509.33      583.14     65.05 o 
   2   4  18      353.65      369.32     92.64 o 
  -2   5  18        6.63       18.69     35.36 o 
  -1   5  18        0.80       15.96     35.10 o 
   0   5  18       16.47       36.02     45.56 o 
   1   5  18      279.18      417.16     70.06 o 
  -2   1  19       67.78       60.75     47.49 o 
  -1   1  19      402.03      432.80     77.41 o 
   0   1  19      184.17      192.28     42.56 o 
   1   1  19        6.74       34.07     41.97 o 
  -2   2  19      500.92      609.98     91.40 o 
  -1   2  19      512.03      558.21     89.03 o 
   0   2  19      309.02      337.96     55.15 o 
   1   2  19      305.64      370.06     56.52 o 
  -1   3  19        8.22      -30.20     32.30 o 
   0   3  19      161.68      272.20     47.13 o 
                                                 
